# Supplementary material for: Transcriptome Expression Profiling Reveals the Molecular Response to Salt Stress in Gossypium anomalum Seedlings
Source: Plants (Basel). 2024 Jan 20;13(2):312. doi: 10.3390/plants13020312 (PMC10819910; doi:10.3390/plants13020312)
Supplement: Supplementary file 1 [file plants-13-00312-s001.zip]

Archive with 2 entries (2 files):
- Supplemenatl tables.xlsx
- Supplemental materials.pdf
