# Supplementary material for: Transcriptome Expression Profiling Reveals the Molecular Response to Salt Stress in Gossypium anomalum Seedlings
Source: Plants (Basel). 2024 Jan 20;13(2):312. doi: 10.3390/plants13020312 (PMC10819910; doi:10.3390/plants13020312)
Supplement: Supplementary file 1 [file plants-13-00312-s001.zip › Supplemenatl tables.xlsx]

## Sheet: Table S1
Table S1.Summary of RNA-Seq data for G. anomalum under salt stress.
Sample	Raw reads	Raw bases	Clean reads	Clean bases	Error rate	Q20	Q30	GC content (%)	Total map	Unique map	Multi map
		(Gb)		(Gb)	(%)	(%)	(%)		(%)	(%)	(%)
0_1	42614494	6.39	42570614	6.39	0.03	97.39	92.65	42.5	95.48	93.4	2.08
0_2	43211016	6.48	43165972	6.47	0.03	97.35	92.55	42.52	96.05	93.91	2.14
0_3	46201150	6.93	46151130	6.92	0.03	97.67	93.22	42.51	96.4	94.26	2.15
6_1	48313704	7.25	43702254	6.56	0.03	97.47	92.84	43.07	94.99	92.52	2.48
6_2	43193872	6.48	43141974	6.47	0.03	97.65	93.23	43.11	94.16	91.68	2.48
6_3	47695888	7.15	44081412	6.61	0.03	97.49	92.82	42.84	94.51	91.93	2.59
12_1	45991210	6.9	43594290	6.54	0.03	97.32	92.46	43.43	94.24	91.77	2.47
12_2	44840580	6.73	41368162	6.21	0.03	97.29	92.41	42.9	93.04	90.55	2.48
12_3	46758784	7.01	43228486	6.48	0.03	97.66	93.21	43.02	94.37	91.85	2.51
24_1	42679972	6.4	42629212	6.39	0.03	97.45	92.8	43.04	92.79	90.17	2.62
24_2	45466734	6.82	41538062	6.23	0.03	97.37	92.48	42.61	93.28	90.97	2.31
24_3	39807348	5.97	39762028	5.96	0.03	97.63	93.2	42.85	94.21	91.91	2.3
72_1	42802986	6.42	42757758	6.41	0.03	97.51	92.86	42.65	95.27	93.21	2.06
72_2	46091438	6.91	43271320	6.49	0.03	97.5	92.89	43.33	95.45	93.18	2.27
72_3	49727418	7.46	44752036	6.71	0.03	97.51	92.9	42.5	95.44	93.26	2.19
144_1	45315906	6.8	41439582	6.22	0.03	97.7	93.29	42.48	96.78	94.44	2.33
144_2	49118236	7.37	49053344	7.36	0.03	97.44	92.71	42.71	95.83	93.42	2.41
144_3	47527692	7.13	43602108	6.54	0.03	97.54	93.03	43.02	96.1	93.84	2.27

## Sheet: Table S2
Table S2. The annotation and expression level of 15,476 differentially expressed genes in G. anomalum under salt stress.
Gene ID	Chr.	Gene description	6 h			12 h			24 h			72 h			144 h			0 h
			FPKM	log2FoldChange	padj	FPKM	log2FoldChange	padj	FPKM	log2FoldChange	padj	FPKM	log2FoldChange	padj	FPKM	log2FoldChange	padj	FPKM
Goano01G2430	Chr01	- && sp|Q9ZVA4|EP1L3_ARATH EP1-like glycoprotein 3 OS=Arabidopsis thaliana OX=3702 GN=At1g78850 PE=1 SV=1 && PF01453:D-mannose binding lectin	183.585	5.63495	1.03e-184	945.157	8.02023	0	701.929	7.59615	1.1e-180	338.057	6.52823	4.01e-139	37.9421	3.36004	8.14e-24	3.65811
Goano01G0771	Chr01	- && sp|O81816|MO2_ARATH Monooxygenase 2 OS=Arabidopsis thaliana OX=3702 GN=MO2 PE=2 SV=1 && PF01494:FAD binding domain	66.0898	3.84173	1.15e-86	99.9306	4.46122	6.02e-175	61.0737	3.75388	1.04e-19	84.4325	4.20689	2.76e-55	11.9588	1.37307	5.92e-07	4.57121
Goano01G2388	Chr01	- && sp|Q8L636|NCL_ARATH Sodium/calcium exchanger NCL OS=Arabidopsis thaliana OX=3702 GN=NCL PE=2 SV=1 && PF13499:EF-hand domain pair|PF01699:Sodium/calcium exchanger protein	61.7484	4.22485	2.35e-68	102.439	4.97698	2.11e-188	109.735	5.07767	2.03e-14	141.528	5.4314	1.66e-88	7.08335	1.09445	0.00225493	3.28334
Goano01G0357	Chr01	- && sp|Q43714|DCS3_GOSAR (+)-delta-cadinene synthase isozyme A OS=Gossypium arboreum OX=29729 GN=CAD1-A PE=2 SV=1 && PF01397:Terpene synthase, N-terminal domain|PF03936:Terpene synthase family, metal binding domain	80.9953	3.52669	1.01e-67	58.4675	3.08008	2.25e-96	52.997	2.94012	1.81e-13	39.527	2.5035	2.38e-30	64.5574	3.19615	2.23e-74	6.97724
Goano01G2863	Chr01	- && sp|Q9XIV8|PERN1_TOBAC Peroxidase N1 OS=Nicotiana tabacum OX=4097 GN=poxN1 PE=1 SV=1 && PF00141:Peroxidase	30.6538	6.12148	4.71e-62	14.4121	5.05857	6.26e-46	1.96835	2.18739	0.0352292	2.14912	2.30021	0.00486407	5.70379	3.69526	1.79e-12	0.436451
Goano01G1718	Chr01	- && - && -	68.2849	4.16181	9.68e-61	172.103	5.51386	0	27.8445	2.89025	3.03e-21	9.6752	1.35184	1.49e-05	31.0864	3.0204	7.92e-45	3.78892
Goano01G1897	Chr01	- && - && -	72.9714	5.39044	2.58e-59	129.688	6.24401	7.74e-159	14.0251	3.03407	3.32e-08	2.28755	0.40461	0.763181	0.641276	-1.43741	0.18803	1.7299
Goano01G2815	Chr01	- && sp|Q9SKT1|ERF53_ARATH Ethylene-responsive transcription factor ERF053 OS=Arabidopsis thaliana OX=3702 GN=ERF053 PE=1 SV=1 && PF00847:AP2 domain	37.2628	4.95464	2.77e-58	83.0421	6.13767	2.44e-222	20.4286	4.10982	4.13e-34	11.9422	3.32181	1.87e-22	2.88652	1.25766	0.00832586	1.19846
Goano01G2618	Chr01	- && sp|Q9SQ80|G2OX1_PEA Gibberellin 2-beta-dioxygenase 1 OS=Pisum sativum OX=3888 GN=GA2OX1 PE=1 SV=1 && PF03171:2OG-Fe(II) oxygenase superfamily|PF14226:non-haem dioxygenase in morphine synthesis N-terminal	29.6836	5.73695	5.19e-58	85.458	7.28519	1.81e-155	28.4255	5.70345	1.81e-21	10.7151	4.27994	3.84e-23	18.6016	5.05895	1.29e-49	0.55063
Goano01G2716	Chr01	- && sp|Q8L9T5|ATL2_ARATH RING-H2 finger protein ATL2 OS=Arabidopsis thaliana OX=3702 GN=ATL2 PE=2 SV=2 && PF13639:Ring finger domain	34.7602	3.27333	3.17e-54	46.8626	3.72729	3.32e-88	18.7316	2.4061	2.14e-08	16.118	2.17556	3.35e-10	9.07318	1.33263	1.44e-05	3.56983
Goano01G0617	Chr01	- && - && PF06219:Protein of unknown function (DUF1005)	4.97913	-2.5346	3.69e-51	7.05626	-2.00803	7.21e-32	7.96023	-1.83169	1.26e-18	10.904	-1.39078	4.55e-11	4.97943	-2.53817	2.21e-50	28.6226
Goano01G2506	Chr01	- && sp|C0LGN2|Y3148_ARATH Probable leucine-rich repeat receptor-like serine/threonine-protein kinase At3g14840 OS=Arabidopsis thaliana OX=3702 GN=LRR-RLK PE=1 SV=1 && PF13855:Leucine rich repeat|PF00069:Protein kinase domain|PF11721:Malectin domain	17.9866	3.37418	5.66e-48	16.3182	3.25975	1.06e-45	10.5184	2.62585	6.36e-14	2.33745	0.440834	0.477846	23.2177	3.73968	7.86e-60	1.72398
Goano01G2228	Chr01	- && sp|Q69VG1|CIGR1_ORYSJ Chitin-inducible gibberellin-responsive protein 1 OS=Oryza sativa subsp. japonica OX=39947 GN=CIGR1 PE=2 SV=1 && PF03514:GRAS domain family	43.2634	3.64579	1.08e-43	75.6424	4.4724	7.81e-202	38.518	3.49966	1.34e-53	31.5214	3.19695	1.57e-35	3.96004	0.188837	0.606374	3.43954
Goano01G1108	Chr01	- && sp|Q9ZU93|PUX2_ARATH Plant UBX domain-containing protein 2 OS=Arabidopsis thaliana OX=3702 GN=PUX2 PE=1 SV=2 && PF09409:PUB domain	45.1946	2.5828	5.14e-43	63.4056	3.09441	3.02e-113	21.5905	1.54192	2.68e-09	15.784	1.07652	3.29e-05	4.10932	-0.879836	0.00162825	7.48731
Goano01G1768	Chr01	- && sp|O82150|FTSH_TOBAC ATP-dependent zinc metalloprotease FTSH, chloroplastic OS=Nicotiana tabacum OX=4097 GN=FTSH PE=2 SV=2 && PF17862:AAA+ lid domain|PF00004:ATPase family associated with various cellular activities (AAA)|PF01434:Peptidase family M41	26.4677	-2.26624	8.86e-40	36.3095	-1.78474	1.76e-48	36.2223	-1.78797	4.12e-13	57.096	-1.14411	5.6e-08	14.3391	-3.15276	1.22e-110	126.292
Goano01G0035	Chr01	- && sp|Q9M6N7|AMT2_ARATH Ammonium transporter 2 OS=Arabidopsis thaliana OX=3702 GN=AMT2 PE=1 SV=2 && PF00909:Ammonium Transporter Family	44.9431	2.3133	7.61e-39	75.9239	3.09278	1.02e-133	55.4078	2.63888	1.46e-23	35.0554	1.96509	4.41e-16	19.8257	1.12826	1.27e-10	8.98447
Goano01G2818	Chr01	- && - && PF05623:Protein of unknown function (DUF789)	83.8146	2.16157	4.34e-38	59.3485	1.68683	3.62e-47	31.682	0.782172	4.17e-05	28.0937	0.595291	0.00594906	43.936	1.22565	1.61e-12	18.6099
Goano01G1743	Chr01	- && sp|Q96MC6|MF14A_HUMAN Hippocampus abundant transcript 1 protein OS=Homo sapiens OX=9606 GN=MFSD14A PE=1 SV=2 && PF07690:Major Facilitator Superfamily	6.57084	-2.60113	1.25e-37	4.57738	-3.10318	6.25e-91	6.77064	-2.5342	6.17e-42	8.44716	-2.22902	6.49e-26	6.30322	-2.66659	3.09e-80	39.6176
Goano01G0239	Chr01	- && - && PF13837:Myb/SANT-like DNA-binding domain	13.161	4.88663	3.68e-36	97.1928	7.78409	9.38e-179	19.1906	5.46202	3.95e-25	8.97509	4.34985	1.51e-18	127.937	8.15694	5.32e-155	0.436031
Goano01G1021	Chr01	- && - && -	25.9085	4.09334	6.95e-32	38.1141	4.67603	1.06e-58	7.70397	2.36223	0.000888447	5.25271	1.79831	0.00553756	0.722127	-1.07588	0.438299	1.51553
Goano01G2387	Chr01	- && sp|Q8L636|NCL_ARATH Sodium/calcium exchanger NCL OS=Arabidopsis thaliana OX=3702 GN=NCL PE=2 SV=1 && -	37.2478	3.56642	4.2e-29	61.0334	4.30024	1.96e-53	68.2149	4.46188	3.24e-06	85.2268	4.77037	3.72e-30	3.30101	0.0638794	0.9383	3.12716
Goano01G2975	Chr01	- && sp|F4JTP5|STY46_ARATH Serine/threonine-protein kinase STY46 OS=Arabidopsis thaliana OX=3702 GN=STY46 PE=1 SV=1 && PF07714:Protein tyrosine kinase	57.9865	2.97952	8.49e-29	331.422	5.51417	2.21e-302	143.239	4.30658	1.65e-41	100.719	3.78484	2.31e-60	17.9626	1.28328	1.03e-06	7.30545
Goano01G1147	Chr01	- && sp|Q07346|DCE_PETHY Glutamate decarboxylase OS=Petunia hybrida OX=4102 GN=GAD PE=1 SV=1 && PF00282:Pyridoxal-dependent decarboxylase conserved domain	36.9306	2.43599	2.52e-27	23.2608	1.79004	4.91e-26	19.9424	1.56985	6.08e-05	13.3397	0.976545	0.00156014	3.59512	-0.92788	0.00430532	6.78466
Goano01G1887	Chr01	- && sp|Q9FMF5|RPT3_ARATH Root phototropism protein 3 OS=Arabidopsis thaliana OX=3702 GN=RPT3 PE=1 SV=2 && PF00651:BTB/POZ domain|PF03000:NPH3 family	3.88106	-3.28067	1.3e-26	3.35134	-3.47569	8.03e-82	11.8595	-1.64737	1.15e-07	8.42798	-2.15333	2.79e-11	0.0700896	-9.07573	4.74e-08	37.5173
Goano01G2431	Chr01	- && sp|Q9ZVA4|EP1L3_ARATH EP1-like glycoprotein 3 OS=Arabidopsis thaliana OX=3702 GN=At1g78850 PE=1 SV=1 && PF01453:D-mannose binding lectin	141.268	2.75194	3.18e-24	657.52	4.99263	7.16e-198	817.994	5.30903	3.18e-116	651.731	4.96694	1.56e-98	138.622	2.71831	2.09e-09	20.846
Goano01G1102	Chr01	- && sp|Q9LVI4|TIF6B_ARATH Protein TIFY 6B OS=Arabidopsis thaliana OX=3702 GN=TIFY6B PE=1 SV=1 && PF06200:tify domain|PF09425:Divergent CCT motif	10.8202	4.23407	5.25e-24	14.6055	4.68514	2.4e-43	14.1807	4.64915	2.52e-25	4.62672	3.01999	1.12e-09	16.7271	4.85587	3.4e-38	0.566967
Goano01G1122	Chr01	- && sp|Q8H129|PPA3_ARATH Purple acid phosphatase 3 OS=Arabidopsis thaliana OX=3702 GN=PAP3 PE=2 SV=1 && PF00149:Calcineurin-like phosphoesterase	11.6352	-2.53144	1.23e-22	37.1009	-0.837027	2.63e-08	50.7668	-0.384043	0.369443	70.9448	0.0854861	0.791046	6.21756	-3.43951	7.33e-67	66.9029
Goano01G0415	Chr01	- && sp|F4J3G5|CTPA3_ARATH Carboxyl-terminal-processing peptidase 3, chloroplastic OS=Arabidopsis thaliana OX=3702 GN=CTPA3 PE=3 SV=1 && PF17820:PDZ domain|PF03572:Peptidase family S41	2.00509	-3.0737	2.07e-22	1.74158	-3.25585	2.26e-59	4.16038	-2.00048	1.08e-06	4.54401	-1.88679	2.12e-15	0.789138	-4.43421	7.76e-73	16.81
Goano01G1145	Chr01	- && sp|A0ZZ74|RK22_GOSBA 50S ribosomal protein L22, chloroplastic OS=Gossypium barbadense OX=3634 GN=rpl22 PE=3 SV=1 && PF14368:Probable lipid transfer|PF00237:Ribosomal protein L22p/L17e	18.375	-2.28784	7.74e-22	45.7237	-0.949373	5.35e-05	156.294	0.824517	0.482031	306.038	1.78038	8.51e-20	59.0433	-0.609852	0.488582	89.1678
Goano01G2627	Chr01	- && sp|O24023|NCED1_SOLLC 9-cis-epoxycarotenoid dioxygenase NCED1, chloroplastic OS=Solanum lycopersicum OX=4081 GN=NCED1 PE=1 SV=2 && PF03055:Retinal pigment epithelial membrane protein	161.805	2.2605	1.57e-21	230.121	2.78914	7.45e-156	181.522	2.44814	1.4e-53	85.2394	1.3441	9.69e-15	6.64742	-2.35006	1.78e-50	33.5896
Goano01G1712	Chr01	- && sp|Q9FYB5|DNJ11_ARATH Chaperone protein dnaJ 11, chloroplastic OS=Arabidopsis thaliana OX=3702 GN=ATJ11 PE=1 SV=2 && PF00226:DnaJ domain	123.993	2.52179	8.15e-21	534.551	4.65301	3.17e-156	182.163	3.10222	4.2e-30	136.766	2.67515	4.91e-14	54.2364	1.32585	2.76e-05	21.4021
Goano01G2266	Chr01	- && sp|Q9LDR8|MY102_ARATH Transcription factor MYB102 OS=Arabidopsis thaliana OX=3702 GN=MYB102 PE=2 SV=1 && PF00249:Myb-like DNA-binding domain	9.14524	-2.10269	8.87e-21	8.50163	-2.18449	1.03e-38	18.773	-1.04179	0.0120011	12.5707	-1.63305	2.01e-07	4.93751	-2.99936	8.66e-56	39.0258
Goano01G2966	Chr01	- && sp|Q6WWW4|UPL3_ARATH E3 ubiquitin-protein ligase UPL3 OS=Arabidopsis thaliana OX=3702 GN=UPL3 PE=1 SV=1 && PF00632:HECT-domain (ubiquitin-transferase)	25.5373	1.43884	1.33e-19	38.5176	2.05501	2.44e-64	16.4433	0.828422	2.79e-06	11.0605	0.243208	0.597126	12.0662	0.353207	0.0630598	9.35183
Goano01G2608	Chr01	- && sp|P93604|LRK10_WHEAT Rust resistance kinase Lr10 OS=Triticum aestivum OX=4565 GN=LRK10 PE=2 SV=1 && PF13947:Wall-associated receptor kinase galacturonan-binding|PF00069:Protein kinase domain	1.32163	-2.64399	1.83e-19	2.7555	-1.56431	6.87e-08	3.10858	-1.3879	0.0134106	6.3151	-0.377722	0.290294	0.954646	-3.12224	0.000337932	8.2116
Goano01G0461	Chr01	- && sp|Q9SG80|ASD1_ARATH Alpha-L-arabinofuranosidase 1 OS=Arabidopsis thaliana OX=3702 GN=ASD1 PE=1 SV=1 && PF06964:Alpha-L-arabinofuranosidase C-terminal domain	43.6264	-1.32954	3.43e-19	60.3274	-0.838688	2.22e-15	98.097	-0.136149	0.443056	89.5484	-0.280939	0.0989527	86.5423	-0.345295	0.00988148	108.878
Goano01G2513	Chr01	- && sp|C0LGN2|Y3148_ARATH Probable leucine-rich repeat receptor-like serine/threonine-protein kinase At3g14840 OS=Arabidopsis thaliana OX=3702 GN=LRR-RLK PE=1 SV=1 && PF11721:Malectin domain|PF00069:Protein kinase domain	19.6818	3.59864	1.63e-18	18.5485	3.53313	4.49e-44	26.4459	4.04583	1.29e-27	12.1133	2.90577	6.22e-22	36.1259	4.46762	2.82e-78	1.61816
Goano01G0966	Chr01	- && sp|Q147F9|AATPC_ARATH AAA-ATPase At3g50940 OS=Arabidopsis thaliana OX=3702 GN=At3g50940 PE=2 SV=1 && PF00004:ATPase family associated with various cellular activities (AAA)	8.67905	6.26694	3.12e-18	12.4392	6.80889	4.08e-23	3.26116	4.86971	4.44e-05	3.3024	4.87873	2.39e-06	2.00884	4.14573	4.04e-05	0.113429
Goano01G2670	Chr01	- && sp|Q84TE6|NAC22_ARATH NAC domain-containing protein 21/22 OS=Arabidopsis thaliana OX=3702 GN=NAC021 PE=1 SV=2 && PF02365:No apical meristem (NAM) protein	12.1178	-1.68848	5.36e-18	18.8391	-1.02828	3.92e-10	27.0416	-0.505458	0.244456	15.7651	-1.29716	3.91e-05	5.01012	-2.96864	4.39e-48	38.7553
Goano01G0175	Chr01	- && sp|P46297|RS23_FRAAN 40S ribosomal protein S23 OS=Fragaria ananassa OX=3747 GN=RPS23 PE=2 SV=1 && PF00164:Ribosomal protein S12/S23	176.804	1.05409	8.4e-18	119.547	0.514634	0.000772504	105.502	0.335398	0.292876	103.699	0.297375	0.361797	177.467	1.05805	1.09e-11	84.4474
Goano01G0829	Chr01	- && sp|F4JUF8|DIR15_ARATH Dirigent protein 15 OS=Arabidopsis thaliana OX=3702 GN=DIR15 PE=3 SV=1 && PF03018:Dirigent-like protein	39.4215	3.90173	4.06e-17	10.6489	2.04217	1.5e-05	3.79608	0.558083	0.677578	4.83344	0.891126	0.316798	2.58041	-0.0280316	0.976498	2.60348
Goano01G2519	Chr01	- && sp|P93604|LRK10_WHEAT Rust resistance kinase Lr10 OS=Triticum aestivum OX=4565 GN=LRK10 PE=2 SV=1 && PF00069:Protein kinase domain|PF13947:Wall-associated receptor kinase galacturonan-binding	28.5041	2.38335	5.53e-17	46.121	3.09823	1.22e-68	33.5476	2.63968	2.97e-21	24.0887	2.14881	1.17e-21	5.41933	-0.0170264	0.974595	5.43723
Goano01G1153	Chr01	- && sp|P46032|PTR2_ARATH Protein NRT1/ PTR FAMILY 8.3 OS=Arabidopsis thaliana OX=3702 GN=NPF8.3 PE=1 SV=1 && PF00854:POT family	61.8057	-1.21744	7.89e-17	88.313	-0.678896	2.05e-07	124.188	-0.185444	0.441978	118.821	-0.263006	0.38892	73.9875	-0.961332	2.83e-14	142.643
Goano01G0518	Chr01	- && sp|Q501F8|WTR32_ARATH WAT1-related protein At4g08300 OS=Arabidopsis thaliana OX=3702 GN=At4g08300 PE=2 SV=1 && PF00892:EamA-like transporter family	23.0212	-2.33744	1.72e-16	20.3578	-2.49685	2.96e-57	24.2754	-2.24017	6.15e-23	14.2776	-3.01917	1.07e-71	1.2071	-6.60637	2.84e-201	115.823
Goano01G2779	Chr01	- && sp|Q9C7E8|COL15_ARATH Zinc finger protein CONSTANS-LIKE 15 OS=Arabidopsis thaliana OX=3702 GN=COL15 PE=1 SV=1 && PF06203:CCT motif	14.9038	1.934	5.7e-16	31.5426	3.03934	1.87e-65	13.1599	1.77867	4.63e-11	6.59221	0.768108	0.0313636	12.7763	1.70826	1.78e-14	3.87722
Goano01G2196	Chr01	- && sp|P0C8Y8|2SS2_BEREX 2S sulfur-rich seed storage protein 2 OS=Bertholletia excelsa OX=3645 GN=BE2S2 PE=3 SV=1 && PF00234:Protease inhibitor/seed storage/LTP family	22.9407	4.35476	8.41e-16	52.2523	5.57618	2.6e-52	29.367	4.73138	2.54e-16	33.1977	4.89426	1.7e-16	0.221873	-2.3399	0.217015	1.12902
Goano01G1152	Chr01	- && sp|P46032|PTR2_ARATH Protein NRT1/ PTR FAMILY 8.3 OS=Arabidopsis thaliana OX=3702 GN=NPF8.3 PE=1 SV=1 && PF00854:POT family	50.2351	-1.1253	1.05e-15	65.599	-0.715651	1.06e-09	95.9731	-0.165539	0.444398	77.4358	-0.488433	0.0445494	59.7599	-0.877311	3.75e-11	108.724
Goano01G0538	Chr01	- && sp|Q93ZE2|TGA7_ARATH Transcription factor TGA7 OS=Arabidopsis thaliana OX=3702 GN=TGA7 PE=1 SV=1 && PF14144:Seed dormancy control|PF00170:bZIP transcription factor	16.9999	-1.71988	1.95e-15	19.5837	-1.49377	2.15e-26	25.9733	-1.08469	2.4e-07	27.0502	-1.03924	1.87e-10	21.2393	-1.40371	3.67e-18	55.6365
Goano01G1090	Chr01	- && sp|Q9LQU4|PCR2_ARATH Protein PLANT CADMIUM RESISTANCE 2 OS=Arabidopsis thaliana OX=3702 GN=PCR2 PE=1 SV=1 && PF04749:PLAC8 family	41.3498	2.77912	3.01e-15	117.47	4.30634	4.14e-119	51.0305	3.10477	3.06e-16	59.644	3.31607	9.5e-25	19.2115	1.666	1e-08	5.99447
Goano01G1969	Chr01	- && sp|Q680K8|Y1576_ARATH BTB/POZ domain-containing protein At1g55760 OS=Arabidopsis thaliana OX=3702 GN=At1g55760 PE=2 SV=1 && PF00651:BTB/POZ domain	34.8448	-2.04468	3.19e-15	28.717	-2.30372	4.88e-107	37.5076	-1.91712	6.26e-30	45.4172	-1.65444	5.42e-25	24.3807	-2.56734	5.13e-82	143.052
Goano01G1862	Chr01	- && sp|A0A1B1WAJ0|RAD1_LOTJA GRAS family protein RAD1 OS=Lotus japonicus OX=34305 GN=RAD1 PE=1 SV=1 && PF03514:GRAS domain family	4.89358	6.98614	3.21e-15	5.87732	7.27391	1.84e-18	1.2601	5.04196	0.000146332	0.407112	3.392	0.0951437	0	-3.02071	0.581554	0.0391193
Goano01G1734	Chr01	- && sp|Q6DYE5|U496K_ARATH UPF0496 protein At1g20180 OS=Arabidopsis thaliana OX=3702 GN=At1g20180 PE=2 SV=2 && PF05055:Protein of unknown function (DUF677)	1.33467	-3.15451	5.53e-15	3.08033	-1.9274	9.9e-14	2.90569	-2.01071	2.76e-07	5.4758	-1.11013	0.000279586	0.0329074	-8.51783	4.65e-21	11.8239
Goano01G0619	Chr01	- && sp|P11670|PRB1_TOBAC Basic form of pathogenesis-related protein 1 OS=Nicotiana tabacum OX=4097 PE=3 SV=1 && PF00188:Cysteine-rich secretory protein family	3.53481	-2.83483	6.58e-15	0.35312	-6.124	4.89e-09	1.57242	-3.98003	3e-20	2.60532	-3.26716	5.72e-17	10.3954	-1.28304	8.45e-05	25.092
Goano01G1107	Chr01	- && - && -	62.0125	2.18777	2.15e-14	108.732	3.01981	3.14e-44	46.9817	1.81379	4.54e-07	39.5045	1.55009	2.37e-05	7.44027	-0.867255	0.253752	13.4678
Goano01G1589	Chr01	- && - && PF13499:EF-hand domain pair	7.49743	-2.20914	3.54e-14	15.3021	-1.15946	7.36e-06	33.7125	-0.0161175	0.983612	39.3272	0.192187	0.750515	7.79646	-2.15546	7.37e-16	34.4371
Goano01G2877	Chr01	- && sp|Q8VZ80|PLT5_ARATH Polyol transporter 5 OS=Arabidopsis thaliana OX=3702 GN=PLT5 PE=1 SV=2 && PF00083:Sugar (and other) transporter	1.87521	-2.53116	5.71e-14	11.5492	0.122207	0.647002	10.5441	-0.00972399	0.991428	16.4083	0.615928	0.046039	0.516946	-4.39965	1.31e-33	10.7163
Goano01G1565	Chr01	- && sp|P43297|RD21A_ARATH Cysteine proteinase RD21A OS=Arabidopsis thaliana OX=3702 GN=RD21A PE=1 SV=1 && PF00396:Granulin|PF00112:Papain family cysteine protease|PF08246:Cathepsin propeptide inhibitor domain (I29)	187.252	-1.08274	6.43e-14	296.977	-0.392161	0.0034177	237.232	-0.715088	4.48e-06	448.595	0.190427	0.377725	378.854	-0.068973	0.725118	393.397
Goano01G0687	Chr01	- && sp|Q6T3U3|NPCL1_RAT NPC1-like intracellular cholesterol transporter 1 OS=Rattus norvegicus OX=10116 GN=Npc1l1 PE=1 SV=1 && PF02460:Patched family	20.5642	-1.11283	6.54e-14	22.5034	-0.959465	1.55e-12	33.2576	-0.39415	0.0534115	34.3772	-0.359869	0.226418	33.1367	-0.42803	0.00215915	44.1527
Goano01G2394	Chr01	- && sp|C0LGP4|Y3475_ARATH Probable LRR receptor-like serine/threonine-protein kinase At3g47570 OS=Arabidopsis thaliana OX=3702 GN=At3g47570 PE=2 SV=1 && PF07714:Protein tyrosine kinase	16.3584	2.47808	7.37e-14	16.7074	2.53029	2.76e-18	8.74561	1.60201	0.0118628	11.427	1.97264	2.99e-06	4.81475	0.713401	0.166939	2.90519
Goano01G2317	Chr01	- && sp|Q9LDJ3|EXP12_ARATH Expansin-A12 OS=Arabidopsis thaliana OX=3702 GN=EXPA12 PE=2 SV=1 && PF00097:Zinc finger, C3HC4 type (RING finger)|PF01357:Pollen allergen|PF03330:Lytic transglycolase	72.756	1.62968	1.47e-13	248.845	3.42721	4.24e-172	73.5826	1.66911	9.29e-06	85.5814	1.8752	1.51e-29	16.3658	-0.52581	0.0903153	23.3568
Goano01G2433	Chr01	- && sp|Q9ZVA2|EP1L2_ARATH EP1-like glycoprotein 2 OS=Arabidopsis thaliana OX=3702 GN=At1g78830 PE=1 SV=1 && PF01453:D-mannose binding lectin	11.0344	3.71036	4.11e-13	32.7053	5.298	3.74e-91	24.3866	4.8753	4.38e-51	23.074	4.78121	4.58e-38	14.3613	4.08129	7.9e-20	0.840223
Goano01G0444	Chr01	- && sp|P30188|CML35_ARATH Probable calcium-binding protein CML35 OS=Arabidopsis thaliana OX=3702 GN=CML35 PE=2 SV=2 && PF13499:EF-hand domain pair	4.49183	-2.14975	5.03e-13	7.39365	-1.4105	4.31e-06	10.9294	-0.843818	0.00557584	10.596	-0.902611	0.1645	7.60184	-1.39651	7.53e-08	19.812
Goano01G0679	Chr01	- && sp|F4HVM3|WTR10_ARATH WAT1-related protein At1g68170 OS=Arabidopsis thaliana OX=3702 GN=At1g68170 PE=3 SV=1 && PF00892:EamA-like transporter family	6.29502	9.53107	8.59e-13	3.71749	8.79184	6.48e-11	1.29562	7.27404	0.000193665	1.0926	7.01402	0.000152036	0.899187	6.71911	8.18e-05	0
Goano01G2884	Chr01	- && sp|Q9LMU1|EGY3_ARATH Probable zinc metallopeptidase EGY3, chloroplastic OS=Arabidopsis thaliana OX=3702 GN=EGY3 PE=1 SV=1 && -	1.48105	-2.54194	8.86e-13	1.95918	-2.11483	3.83e-15	3.44504	-1.30021	8.65e-05	15.9472	0.897597	0.00473915	0.826714	-3.3906	5.74e-27	8.57021
Goano01G0180	Chr01	- && sp|Q8RV04|TI141_ARATH Mitochondrial import inner membrane translocase subunit TIM14-1 OS=Arabidopsis thaliana OX=3702 GN=TIM14-1 PE=1 SV=1 && -	18.7967	1.77795	1.34e-12	20.2027	1.90696	8.61e-12	6.79308	0.334313	0.580974	9.9235	0.868008	0.0359037	5.48439	-0.00228741	0.997054	5.44549
Goano01G0689	Chr01	- && sp|Q7X9B9|NLP2_ARATH Protein NLP2 OS=Arabidopsis thaliana OX=3702 GN=NLP2 PE=2 SV=3 && PF00564:PB1 domain|PF02042:RWP-RK domain	16.6778	-1.17995	1.9e-12	24.2173	-0.618402	4.55e-06	36.1246	-0.0403967	0.922924	27.7349	-0.434585	0.0540013	19.9707	-0.923283	3.66e-10	37.5172
Goano01G0359	Chr01	- && sp|Q8LFU0|NFYAA_ARATH Nuclear transcription factor Y subunit A-10 OS=Arabidopsis thaliana OX=3702 GN=NFYA10 PE=2 SV=2 && PF02045:CCAAT-binding transcription factor (CBF-B/NF-YA) subunit B	17.235	-1.54366	1.96e-12	21.0696	-1.23281	3.39e-20	22.7586	-1.11995	7.77e-07	22.9961	-1.11841	7.59e-10	10.2656	-2.29699	9.11e-41	49.9496
Goano01G2824	Chr01	- && - && -	58.197	-1.61	2.23e-12	25.6184	-2.76699	2.51e-90	62.1124	-1.48656	1.48e-07	95.8472	-0.874188	0.00141691	43.0036	-2.04455	2.63e-44	175.745
Goano01G0155	Chr01	- && sp|Q9LFG8|AB20G_ARATH ABC transporter G family member 20 OS=Arabidopsis thaliana OX=3702 GN=ABCG20 PE=2 SV=1 && PF00005:ABC transporter|PF01061:ABC-2 type transporter	7.96287	-1.3566	2.62e-12	6.15126	-1.7052	1.77e-14	17.3982	-0.201913	0.435311	17.0976	-0.240083	0.428274	2.1829	-3.22279	8.55e-59	20.2141
Goano01G1705	Chr01	- && - && -	6.28935	-2.03556	2.63e-12	4.4716	-2.49957	6.37e-22	6.30978	-2.00526	1.04e-09	3.85878	-2.72811	3.97e-10	0.91589	-4.81789	2.68e-10	25.586
Goano01G2864	Chr01	- && sp|Q9SSA7|GLIP5_ARATH GDSL esterase/lipase 5 OS=Arabidopsis thaliana OX=3702 GN=GLIP5 PE=2 SV=2 && -	4.10615	-2.15611	3.8e-12	4.49064	-2.00574	1.69e-14	8.41674	-1.09723	0.001858	7.95067	-1.19328	0.0019863	0.526055	-5.10492	1.86e-32	18.1836
Goano01G2737	Chr01	- && sp|Q9T043|RL142_ARATH 60S ribosomal protein L14-2 OS=Arabidopsis thaliana OX=3702 GN=RPL14B PE=1 SV=1 && PF01929:Ribosomal protein L14	60.1947	1.10449	4.47e-12	40.0833	0.543088	0.00126132	39.9144	0.538301	0.014121	32.3849	0.223358	0.483094	59.5306	1.0865	6.53e-12	27.761
Goano01G1915	Chr01	- && sp|B9RI00|TPS6_RICCO Probable terpene synthase 6 OS=Ricinus communis OX=3988 GN=TPS6 PE=3 SV=1 && PF01397:Terpene synthase, N-terminal domain|PF03936:Terpene synthase family, metal binding domain	17.5718	-1.82083	4.51e-12	9.82939	-2.63897	5e-49	11.1055	-2.46172	8.96e-37	4.27777	-3.85254	9.54e-54	2.47882	-4.6545	1.52e-172	61.7793
Goano01G1488	Chr01	- && - && -	8.24163	-1.38304	7.99e-12	15.6808	-0.433449	0.00663119	16.9931	-0.315611	0.337847	21.3171	-0.00164665	0.997471	6.73775	-1.6774	7.43e-22	21.3568
Goano01G1713	Chr01	- && - && PF04751:Protein of unknown function (DUF615)	26.9702	2.6203	8.15e-12	25.2681	2.54467	1.89e-20	9.88699	1.19485	0.01507	8.63479	0.986153	0.0441906	17.2028	1.96412	4.7e-10	4.35211
Goano01G0620	Chr01	- && sp|Q9LPM9|BCAT6_ARATH Branched-chain-amino-acid aminotransferase 6 OS=Arabidopsis thaliana OX=3702 GN=BCAT6 PE=1 SV=1 && PF01063:Amino-transferase class IV	17.179	2.2843	1.19e-11	28.5082	3.03318	1.07e-45	19.5942	2.49419	3.33e-23	12.3385	1.81426	1.34e-09	7.36574	1.05577	0.00145238	3.50575
Goano01G2366	Chr01	- && sp|Q9FN29|ATB52_ARATH Homeobox-leucine zipper protein ATHB-52 OS=Arabidopsis thaliana OX=3702 GN=ATHB-52 PE=2 SV=1 && PF00046:Homeodomain	14.1262	3.41271	1.19e-11	5.3215	2.02436	6.88e-05	7.44106	2.51012	0.000129292	4.31165	1.70821	0.00535024	4.85274	1.86504	0.00046961	1.31655
Goano01G0027	Chr01	- && sp|O80920|PYL4_ARATH Abscisic acid receptor PYL4 OS=Arabidopsis thaliana OX=3702 GN=PYL4 PE=1 SV=1 && PF10604:Polyketide cyclase / dehydrase and lipid transport	26.7123	-1.65568	1.21e-11	27.6907	-1.582	1.4e-25	20.1584	-2.03943	1.77e-09	20.7952	-2.00725	1.72e-21	49.6944	-0.764521	0.000128308	83.6652
Goano01G2852	Chr01	- && sp|Q8LPQ8|MSSP2_ARATH Monosaccharide-sensing protein 2 OS=Arabidopsis thaliana OX=3702 GN=MSSP2 PE=1 SV=2 && PF00083:Sugar (and other) transporter	9.13664	-1.14207	2.55e-11	6.39228	-1.63294	2.61e-23	10.5337	-0.909495	2.14e-05	15.9091	-0.32854	0.218645	12.3932	-0.704431	0.000495734	19.9863
Goano01G2115	Chr01	- && - && -	41.5555	1.68984	2.57e-11	28.9061	1.19109	1.04e-06	23.2938	0.880248	0.0640999	18.2983	0.519099	0.273	4.98521	-1.36992	0.000779699	12.7829
Goano01G2295	Chr01	- && sp|A0A3Q7HH64|JA2L_SOLLC NAC domain-containing protein JA2L OS=Solanum lycopersicum OX=4081 GN=JA2L PE=2 SV=1 && PF02365:No apical meristem (NAM) protein	175.332	1.1036	3.44e-11	379.902	2.24237	2.28e-96	254.67	1.66669	4.75e-18	290.382	1.84221	1.27e-16	33.4129	-1.29263	1.87e-08	81.0101
Goano01G1888	Chr01	- && sp|Q0WU02|MTP10_ARATH Metal tolerance protein 10 OS=Arabidopsis thaliana OX=3702 GN=MTP10 PE=2 SV=1 && PF01545:Cation efflux family|PF16916:Dimerisation domain of Zinc Transporter	4.60212	-1.89664	4.61e-11	4.62566	-1.86812	1.24e-19	5.24941	-1.68346	6.22e-06	8.2873	-1.0377	0.000387063	2.564	-2.74143	1.95e-13	17.0267
Goano01G2881	Chr01	- && sp|Q8VZ80|PLT5_ARATH Polyol transporter 5 OS=Arabidopsis thaliana OX=3702 GN=PLT5 PE=1 SV=2 && PF00083:Sugar (and other) transporter	1.06375	-2.91049	5.19e-11	4.502	-0.801154	0.036666	6.79184	-0.208051	0.775307	13.1954	0.736406	0.188391	3.59437	-1.15488	0.00522397	7.92549
Goano01G0282	Chr01	- && sp|Q9SJN0|ABI5_ARATH Protein ABSCISIC ACID-INSENSITIVE 5 OS=Arabidopsis thaliana OX=3702 GN=ABI5 PE=1 SV=1 && PF00170:bZIP transcription factor	3.08452	2.96489	5.81e-11	6.64654	4.09713	1.67e-32	3.0981	2.99398	2.07e-08	1.96639	2.32467	0.000166851	3.62962	3.19438	1.02e-12	0.393758
Goano01G1605	Chr01	- && sp|Q9LN68|GATL1_ARATH Probable galacturonosyltransferase-like 1 OS=Arabidopsis thaliana OX=3702 GN=GATL1 PE=2 SV=1 && PF01501:Glycosyl transferase family 8	2.79918	8.81239	1.05e-10	4.60992	9.55601	1.22e-13	0.935869	7.25626	2.73e-05	0.933078	7.24027	6.48e-05	0.757405	6.92237	1.88e-05	0
Goano01G0089	Chr01	- && - && PF06521:PAR1 protein	43.0227	3.19505	1.08e-10	34.9143	2.92194	6.87e-21	9.53228	1.05518	0.410613	8.09669	0.804707	0.270621	13.9483	1.57708	0.00733016	4.63313
Goano01G1949	Chr01	- && sp|Q25AG2|LERK4_ORYSI G-type lectin S-receptor-like serine/threonine-protein kinase LECRK4 OS=Oryza sativa subsp. indica OX=39946 GN=LECRK4 PE=3 SV=1 && PF00069:Protein kinase domain|PF01453:D-mannose binding lectin	4.91246	-1.86498	1.09e-10	4.8451	-1.8631	2.45e-22	8.45063	-1.0602	0.000202842	6.86431	-1.37303	3.22e-13	1.80576	-3.31029	1.44e-33	17.7971
Goano01G1174	Chr01	- && - && PF11267:Domain of unknown function (DUF3067)	10.3692	-1.60365	1.25e-10	15.8783	-0.96204	4.05e-07	20.9679	-0.559397	0.0442987	34.6359	0.151428	0.662451	23.8278	-0.402567	0.145239	31.2021
Goano01G2913	Chr01	- && sp|P46293|RS16_GOSHI 40S ribosomal protein S16 OS=Gossypium hirsutum OX=3635 GN=RPS16 PE=2 SV=1 && PF00380:Ribosomal protein S9/S16	34.4708	1.57144	1.62e-10	20.8035	0.869258	0.0109967	19.7092	0.792017	0.0701973	17.123	0.576226	0.247045	32.9667	1.50644	1.9e-07	11.4939
Goano01G2137	Chr01	- && - && -	23.3458	1.96142	3.56e-10	16.3258	1.46832	2.07e-07	6.36403	0.110073	0.9156	9.32292	0.647754	0.526699	2.79304	-1.10906	0.0560226	5.95273
Goano01G2257	Chr01	- && sp|O64477|Y2913_ARATH G-type lectin S-receptor-like serine/threonine-protein kinase At2g19130 OS=Arabidopsis thaliana OX=3702 GN=At2g19130 PE=2 SV=1 && PF01453:D-mannose binding lectin|PF00954:S-locus glycoprotein domain	1.48957	-2.39266	6.1e-10	3.20862	-1.26736	8.79e-05	5.83422	-0.401526	0.529133	8.78598	0.176179	0.734024	5.56721	-0.498124	0.130678	7.78355
Goano01G0684	Chr01	- && sp|Q12200|NPC1_YEAST NPC intracellular sterol transporter 1-related protein 1 OS=Saccharomyces cerevisiae (strain ATCC 204508 / S288c) OX=559292 GN=NCR1 PE=1 SV=1 && PF16414:Niemann-Pick C1 N terminus	9.03111	-1.51704	6.36e-10	10.2767	-1.30517	1.29e-07	11.4367	-1.15089	0.000521228	14.9363	-0.779067	0.140549	17.2673	-0.586379	0.0269218	25.6485
Goano01G2505	Chr01	- && sp|C0LGG8|Y5343_ARATH Probable LRR receptor-like serine/threonine-protein kinase At1g53430 OS=Arabidopsis thaliana OX=3702 GN=At1g53430 PE=1 SV=1 && PF07714:Protein tyrosine kinase|PF11721:Malectin domain|PF13855:Leucine rich repeat	27.4128	1.42591	7.47e-10	47.025	2.22634	2.18e-63	29.1282	1.53727	1.1e-08	30.0178	1.56666	6.23e-19	23.632	1.2061	1.06e-10	10.1371
Goano01G2144	Chr01	- && - && -	10.2092	-1.08557	7.58e-10	8.91127	-1.25606	1.8e-15	15.2546	-0.479426	0.0845305	20.7827	-0.0466541	0.902106	13.3919	-0.695861	4.3e-05	21.4731
Goano01G1884	Chr01	- && sp|Q9FNP8|RS193_ARATH 40S ribosomal protein S19-3 OS=Arabidopsis thaliana OX=3702 GN=RPS19C PE=2 SV=1 && PF01090:Ribosomal protein S19e	32.8985	1.15954	7.7e-10	23.3618	0.689827	0.000700958	25.2427	0.802659	0.00347633	20.0438	0.456477	0.218313	34.2568	1.21541	2.62e-07	14.615
Goano01G0324	Chr01	- && sp|Q7FAE1|MOMAS_ORYSJ Momilactone A synthase OS=Oryza sativa subsp. japonica OX=39947 GN=Os04g0179200 PE=2 SV=1 && PF13561:Enoyl-(Acyl carrier protein) reductase	78.5167	1.23385	7.73e-10	59.5964	0.859296	0.000111203	73.5143	1.16352	0.000497916	57.8441	0.803176	0.00722208	110.121	1.71804	4.65e-18	33.1687
Goano01G1366	Chr01	- && sp|P42798|R15A1_ARATH 40S ribosomal protein S15a-1 OS=Arabidopsis thaliana OX=3702 GN=RPS15AA PE=2 SV=2 && PF00410:Ribosomal protein S8	113.705	1.05636	9.69e-10	88.6193	0.722435	4.36e-05	49.858	-0.106542	0.801284	81.7846	0.594933	0.0614503	148.616	1.44095	3.98e-25	54.2028
Goano01G1796	Chr01	- && sp|Q8H111|NLP1_ARATH Protein NLP1 OS=Arabidopsis thaliana OX=3702 GN=NLP1 PE=2 SV=1 && PF02042:RWP-RK domain|PF00564:PB1 domain	22.9094	-1.42693	1.71e-09	31.4493	-0.947715	1.5e-11	32.7619	-0.887951	0.000913792	35.4517	-0.787042	0.000212072	13.8626	-2.15742	1.03e-35	61.2354
Goano01G0149	Chr01	- && sp|Q8VY27|E70H1_ARATH Exocyst complex component EXO70H1 OS=Arabidopsis thaliana OX=3702 GN=EXO70H1 PE=1 SV=1 && PF03081:Exo70 exocyst complex subunit	4.44532	2.72337	1.78e-09	9.06917	3.77309	1.53e-30	6.7823	3.35571	2.62e-12	4.88338	2.86839	1.27e-11	0.890064	0.400604	0.647706	0.667819
Goano01G0323	Chr01	- && sp|Q94KL7|SILD_FORIN Secoisolariciresinol dehydrogenase (Fragment) OS=Forsythia intermedia OX=55183 PE=1 SV=1 && PF13561:Enoyl-(Acyl carrier protein) reductase	21.4255	-1.11652	2.19e-09	38.6541	-0.24066	0.670119	93.4722	1.03527	0.282834	115.071	1.32046	7.59e-06	160.209	1.78346	4.49e-32	46.1061
Goano01G0673	Chr01	- && sp|Q9C9F0|WRKY9_ARATH Probable WRKY transcription factor 9 OS=Arabidopsis thaliana OX=3702 GN=WRKY9 PE=2 SV=1 && PF03106:WRKY DNA -binding domain	5.08333	-1.93782	2.37e-09	9.6564	-0.993833	6.24e-08	9.08143	-1.0809	0.0319235	9.94274	-0.962699	1.32e-05	1.9129	-3.34987	1.25e-27	19.3851
Goano01G2242	Chr01	- && sp|Q9LSQ4|GH36_ARATH Indole-3-acetic acid-amido synthetase GH3.6 OS=Arabidopsis thaliana OX=3702 GN=GH3.6 PE=1 SV=1 && PF03321:GH3 auxin-responsive promoter	5.4622	2.47352	3.38e-09	1.43147	0.569179	0.384512	0.98444	0.0299653	0.985483	0.267052	-1.867	0.0574948	15.0276	3.93323	4.43e-32	0.973545
Goano01G2119	Chr01	- && sp|Q94ID7|GGPPS_HEVBR Geranylgeranyl pyrophosphate synthase, chloroplastic OS=Hevea brasiliensis OX=3981 GN=GGPS PE=1 SV=1 && -	3.33715	5.5498	4e-09	3.17171	5.50043	1.41e-08	0.881212	3.63127	0.0508958	0.364832	2.335	0.553146	0.78409	3.436	0.0413959	0.0730363
Goano01G1839	Chr01	- && - && PF14009:Domain of unknown function (DUF4228)	49.8171	1.78256	4.39e-09	164.419	3.53076	1.24e-27	53.913	1.92177	1.92e-06	49.0593	1.77298	8.81e-10	16.5514	0.19008	0.615923	14.3664
Goano01G2139	Chr01	- && sp|Q42670|PLSC_COCNU 1-acyl-sn-glycerol-3-phosphate acyltransferase OS=Cocos nucifera OX=13894 PE=1 SV=1 && PF01553:Acyltransferase	18.9732	-1.172	4.67e-09	25.3943	-0.727983	8.39e-05	32.7277	-0.36043	0.323276	29.4553	-0.525967	0.0416048	12.1858	-1.81381	2.32e-33	42.434
Goano01G1745	Chr01	- && - && PF05180:DNL zinc finger	25.9156	-1.03363	5.41e-09	53.4165	0.0331559	0.86015	42.3467	-0.300881	0.431032	53.6384	0.0272212	0.935939	49.1417	-0.113451	0.675494	52.6629
Goano01G2736	Chr01	- && sp|P31049|FAMT_PSEPU Probable fatty acid methyltransferase OS=Pseudomonas putida OX=303 PE=3 SV=1 && PF02353:Mycolic acid cyclopropane synthetase|PF01593:Flavin containing amine oxidoreductase	117.078	1.93857	7.13e-09	30.9154	0.0497992	0.935253	53.1349	0.832249	0.0763584	16.4722	-0.871483	0.000156137	169.67	2.47795	1.65e-28	30.1554
Goano01G2241	Chr01	- && sp|Q9LSQ4|GH36_ARATH Indole-3-acetic acid-amido synthetase GH3.6 OS=Arabidopsis thaliana OX=3702 GN=GH3.6 PE=1 SV=1 && PF03321:GH3 auxin-responsive promoter	17.6306	-1.86132	8.16e-09	18.8687	-1.74296	7.75e-29	30.5005	-1.04888	0.0137521	43.8817	-0.537195	0.00697488	11.0456	-2.54162	4.46e-62	63.7223
Goano01G2846	Chr01	- && sp|Q9LHE5|TO401_ARATH Mitochondrial import receptor subunit TOM40-1 OS=Arabidopsis thaliana OX=3702 GN=TOM40-1 PE=1 SV=3 && PF01459:Eukaryotic porin	14.6215	1.24712	8.28e-09	11.2194	0.889578	0.000732658	8.80833	0.541269	0.12853	9.94396	0.703394	0.101557	19.0925	1.62994	2.73e-14	6.1159
Goano01G0316	Chr01	- && sp|A3F5F0|SDH_SINHE Secoisolariciresinol dehydrogenase OS=Sinopodophyllum hexandrum OX=93608 GN=SDH PE=1 SV=1 && PF13561:Enoyl-(Acyl carrier protein) reductase	69.3866	1.80778	1.03e-08	172.108	3.13889	7.81e-90	105.126	2.42927	3.01e-41	142.057	2.85041	1.62e-36	144.354	2.85852	1.46e-56	19.712
Goano01G1224	Chr01	- && sp|Q8S9J0|TAUE4_ARATH Sulfite exporter TauE/SafE family protein 4 OS=Arabidopsis thaliana OX=3702 GN=At2g36630 PE=2 SV=1 && PF01925:Sulfite exporter TauE/SafE	38.6915	-1.01264	1.55e-08	139.995	0.86651	1.9e-13	128.048	0.738947	5.88e-07	145.916	0.913706	1.78e-05	34.3184	-1.18939	4.74e-18	77.4965
Goano01G1804	Chr01	- && sp|Q8LAH7|OPR1_ARATH 12-oxophytodienoate reductase 1 OS=Arabidopsis thaliana OX=3702 GN=OPR1 PE=1 SV=2 && PF00724:NADH:flavin oxidoreductase / NADH oxidase family	11.4555	-1.11193	2.36e-08	29.2714	0.265872	0.200682	35.8401	0.558961	0.0694309	43.0237	0.809097	0.000173941	6.73305	-1.8804	4.33e-20	24.566
Goano01G0091	Chr01	- && - && PF06521:PAR1 protein	211.647	1.85009	2.79e-08	225.045	1.96895	7.27e-07	327.245	2.50983	2.78e-13	323.95	2.48151	2.51e-16	51.8927	-0.17627	0.646742	58.0623
Goano01G1933	Chr01	- && sp|Q9LTV3|SAU72_ARATH Auxin-responsive protein SAUR72 OS=Arabidopsis thaliana OX=3702 GN=SAUR72 PE=1 SV=1 && PF02519:Auxin responsive protein	5.46669	2.43938	3.77e-08	8.40331	3.0873	5.32e-17	3.44067	1.79474	0.0207699	4.14674	2.05349	0.000297971	2.31766	1.19994	0.0805493	1.0035
Goano01G2395	Chr01	- && - && PF08263:Leucine rich repeat N-terminal domain|PF13855:Leucine rich repeat	11.8552	2.06176	4.07e-08	11.8658	2.08078	1.97e-13	5.43636	0.958238	0.0720742	5.69627	1.01209	0.0261998	2.91157	0.0312644	0.960016	2.82196
Goano01G0119	Chr01	- && sp|O04015|P5CS_ACTDE Delta-1-pyrroline-5-carboxylate synthase OS=Actinidia deliciosa OX=3627 PE=2 SV=1 && PF00696:Amino acid kinase family	0.0418251	-8.93282	4.12e-08	0.156727	-6.99252	1.83e-06	0.38361	-5.70737	1.68e-05	3.07407	-2.71824	0.0430068	1.04902	-4.28724	0.000179613	20.2446
Goano01G2402	Chr01	- && - && -	4.93556	5.48511	4.45e-08	13.3765	6.93486	4.69e-16	6.90108	5.99961	2.33e-08	2.61164	4.61294	0.00554227	4.56417	5.37534	5.04e-07	0.103031
Goano01G2059	Chr01	- && sp|Q9LPS9|PRNL1_ARATH Pirin-like protein At1g50590 OS=Arabidopsis thaliana OX=3702 GN=At1g50590 PE=2 SV=1 && PF05726:Pirin C-terminal cupin domain|PF02678:Pirin	11.8098	1.66872	4.8e-08	17.2896	2.24156	1.25e-18	7.52632	1.03996	0.0874811	23.9865	2.70046	1.14e-15	3.4643	-0.108232	0.846801	3.69782
Goano01G0166	Chr01	- && sp|B8B8J2|AP23_ORYSI APETALA2-like protein 3 OS=Oryza sativa subsp. indica OX=39946 GN=AP2-3 PE=3 SV=1 && PF00847:AP2 domain	10.1476	-1.34823	5.16e-08	7.46208	-1.76398	4.74e-23	7.53509	-1.74891	1.71e-10	6.91558	-1.88652	6.18e-13	8.56744	-1.59331	3.26e-12	25.5857
Goano01G0769	Chr01	- && sp|Q5PNS9|P2C64_ARATH Probable protein phosphatase 2C 64 OS=Arabidopsis thaliana OX=3702 GN=At4g38520 PE=2 SV=1 && PF00481:Protein phosphatase 2C	57.4198	-1.05822	5.17e-08	68.0496	-0.789808	2.23e-08	72.8819	-0.689728	0.0424241	55.0951	-1.10684	2.36e-06	25.8725	-2.21175	6.99e-45	118.742
Goano01G1795	Chr01	- && sp|Q9SFW8|NLP5_ARATH Protein NLP5 OS=Arabidopsis thaliana OX=3702 GN=NLP5 PE=2 SV=1 && -	17.1657	-1.39156	5.35e-08	17.6217	-1.33305	5.38e-09	25.1457	-0.817349	0.0154903	18.1571	-1.29967	7.6e-06	11.2442	-2.00545	1.31e-14	44.7602
Goano01G0158	Chr01	- && sp|Q6NLB0|GSTL1_ARATH Glutathione S-transferase L1 OS=Arabidopsis thaliana OX=3702 GN=GSTL1 PE=2 SV=1 && PF16865:Glutathione S-transferase, C-terminal domain|PF13417:Glutathione S-transferase, N-terminal domain	133.106	1.3534	5.71e-08	233.638	2.1883	4.74e-45	292.362	2.51281	9.39e-31	250.641	2.27671	1.11e-20	123.901	1.24558	1.51e-10	51.7642
Goano01G0233	Chr01	- && sp|Q9FFN2|GLYT3_ARATH Probable glycosyltransferase At5g03795 OS=Arabidopsis thaliana OX=3702 GN=At5g03795 PE=3 SV=2 && PF03016:Exostosin family	12.8342	-1.20932	6.21e-08	11.8159	-1.30573	1.83e-17	16.044	-0.863632	0.00037586	20.2082	-0.543788	0.011487	8.6746	-1.77768	1.43e-17	29.4902
Goano01G1630	Chr01	- && - && -	44.3114	1.16925	8.4e-08	53.0874	1.45633	2.3e-18	43.6668	1.17645	0.000337681	66.9852	1.77954	1.13e-19	225.975	3.51831	5.84e-60	19.516
Goano01G0097	Chr01	- && sp|P27322|HSP72_SOLLC Heat shock cognate 70 kDa protein 2 OS=Solanum lycopersicum OX=4081 GN=HSC-2 PE=2 SV=1 && PF00012:Hsp70 protein	313.834	1.15736	9.2e-08	406.934	1.55342	6.27e-65	216.697	0.645534	4.64e-06	116.027	-0.26884	0.156016	221.392	0.648688	7.68e-06	139.911
Goano01G1311	Chr01	- && sp|Q8S4R4|CRTSO_SOLLC Prolycopene isomerase, chloroplastic OS=Solanum lycopersicum OX=4081 GN=CRTISO PE=1 SV=1 && PF01593:Flavin containing amine oxidoreductase	6.5076	-1.13672	9.76e-08	7.33868	-0.940897	2.6e-07	9.59614	-0.551802	0.0111115	11.1328	-0.350986	0.29395	5.33155	-1.42801	6.39e-15	14.2116
Goano01G1464	Chr01	- && - && -	319.849	1.24341	9.96e-08	246.577	0.88987	5.52e-06	83.2045	-0.677366	0.204412	122.734	-0.127602	0.866008	171.474	0.340116	0.58963	134.297
Goano01G2930	Chr01	- && sp|Q940H6|SRK2E_ARATH Serine/threonine-protein kinase SRK2E OS=Arabidopsis thaliana OX=3702 GN=SRK2E PE=1 SV=1 && PF00069:Protein kinase domain	4.50383	-1.97384	1.03e-07	5.48967	-1.66765	1.31e-14	4.45471	-1.97005	4.67e-08	4.021	-2.13179	1.06e-11	2.42839	-2.87872	2.8e-22	17.6245
Goano01G2672	Chr01	- && sp|P06183|PSBR_SOLTU Photosystem II 10 kDa polypeptide, chloroplastic OS=Solanum tuberosum OX=4113 GN=PSBR PE=2 SV=1 && PF04725:Photosystem II 10 kDa polypeptide PsbR	4.4555	-1.96491	1.12e-07	8.76462	-0.960902	0.0103786	5.55904	-1.61687	0.00177773	23.0904	0.424082	0.440284	1.59999	-3.45261	1.5e-14	17.223
Goano01G1893	Chr01	- && sp|Q9ZQ94|U73C5_ARATH UDP-glycosyltransferase 73C5 OS=Arabidopsis thaliana OX=3702 GN=UGT73C5 PE=2 SV=1 && -	7.91267	6.72206	1.64e-07	31.017	8.72958	7.16e-15	14.762	7.65071	2.21e-09	26.7655	8.50168	4.6e-13	0.5105	2.7243	0.402805	0.0779828
Goano01G0120	Chr01	- && sp|B9DFK5|RETIC_ARATH Protein RETICULATA, chloroplastic OS=Arabidopsis thaliana OX=3702 GN=RE PE=1 SV=1 && PF11891:Protein RETICULATA-related	16.1603	1.44365	1.8e-07	14.4085	1.30455	5.36e-08	13.8005	1.24338	0.00543558	10.8178	0.87774	0.0192516	12.7487	1.09869	0.000844449	5.89201
Goano01G2882	Chr01	- && sp|Q9SX83|DTX33_ARATH Protein DETOXIFICATION 33 OS=Arabidopsis thaliana OX=3702 GN=DTX33 PE=2 SV=1 && PF01554:MatE	0	-7.71291	1.85e-07	0.0367811	-5.04479	1.24e-05	0.0732367	-4.07674	0.00350475	0.547384	-1.19748	0.277822	0.058351	-4.40658	7.75e-06	1.25508
Goano01G2252	Chr01	- && sp|O81831|CARP1_ARATH Calcium-binding protein KRP1 OS=Arabidopsis thaliana OX=3702 GN=KRP1 PE=2 SV=1 && PF13833:EF-hand domain pair	12.8303	-1.3474	2.22e-07	13.0263	-1.30329	6.27e-10	9.90186	-1.69841	0.000101568	11.4433	-1.50222	3.78e-06	3.536	-3.20721	2.26e-36	32.4355
Goano01G2730	Chr01	- && sp|Q9SL05|PGR5_ARATH Protein PROTON GRADIENT REGULATION 5, chloroplastic OS=Arabidopsis thaliana OX=3702 GN=PGR5 PE=1 SV=1 && -	5.01535	-1.52525	2.8e-07	4.68319	-1.59792	4.34e-07	8.98354	-0.660428	0.198404	8.15219	-0.813255	0.057287	2.11002	-2.78498	1.45e-14	14.3415
Goano01G2259	Chr01	- && sp|O81831|CARP1_ARATH Calcium-binding protein KRP1 OS=Arabidopsis thaliana OX=3702 GN=KRP1 PE=2 SV=1 && PF13833:EF-hand domain pair	2.01904	-2.05756	2.95e-07	1.46013	-2.49265	1.56e-07	0.884285	-3.22552	0.000187751	0.733267	-3.50213	3.51e-05	0.526345	-3.99897	8.74e-14	8.3346
Goano01G0400	Chr01	- && sp|O48922|C98A2_SOYBN Cytochrome P450 98A2 OS=Glycine max OX=3847 GN=CYP98A2 PE=2 SV=1 && PF00067:Cytochrome P450	4.53426	3.13384	3.13e-07	9.97598	4.30458	3.81e-20	17.4419	5.10319	5.12e-15	7.41639	3.85958	6.17e-11	18.0969	5.13752	6.54e-31	0.517557
Goano01G0252	Chr01	- && sp|Q8LA14|PSK6_ARATH Putative phytosulfokines 6 OS=Arabidopsis thaliana OX=3702 GN=PSK6 PE=2 SV=2 && PF06404:Phytosulfokine precursor protein (PSK)	36.1133	1.34117	3.49e-07	47.2655	1.75627	2.4e-32	58.3827	2.06252	3.54e-27	60.9039	2.10993	4.61e-16	57.9554	2.02381	5.06e-26	14.1151
Goano01G0132	Chr01	- && sp|C6L7U1|LIN1_LOTJA Putative E3 ubiquitin-protein ligase LIN-1 OS=Lotus japonicus OX=34305 GN=CERBERUS PE=2 SV=2 && PF04564:U-box domain	6.89402	-1.85946	3.88e-07	5.46431	-2.17619	3.85e-40	5.02	-2.29767	1.74e-22	2.90074	-3.10251	1.47e-33	2.59879	-3.27741	3.53e-93	24.9253
Goano01G2445	Chr01	- && sp|Q5MR23|9DC3_SOLPI Receptor-like protein 9DC3 OS=Solanum pimpinellifolium OX=4084 GN=9DC3 PE=3 SV=1 && PF13855:Leucine rich repeat	2.40418	-2.1046	4.13e-07	1.99825	-2.35204	1.45e-20	1.8444	-2.46853	7.27e-17	1.93886	-2.40957	1.9e-13	1.18873	-3.12824	6.83e-35	10.3056
Goano01G1157	Chr01	- && sp|A3AWH5|MOF1_ORYSJ Myb family transcription factor MOF1 OS=Oryza sativa subsp. japonica OX=39947 GN=MOF1 PE=1 SV=1 && PF00249:Myb-like DNA-binding domain	11.4503	-1.052	4.62e-07	7.22223	-1.69437	1.45e-23	13.6049	-0.779464	0.0107337	16.1255	-0.54746	0.0144971	6.55587	-1.85907	5.58e-10	23.5874
Goano01G2281	Chr01	- && - && PF14364:Domain of unknown function (DUF4408)|PF05553:Cotton fibre expressed protein	5.12714	2.53017	4.86e-07	10.4835	3.58789	8.24e-21	3.02781	1.79702	0.0213513	6.19813	2.81668	9.43e-08	1.05434	0.243663	0.816754	0.879481
Goano01G1793	Chr01	- && sp|Q9LE38|NLP4_ARATH Protein NLP4 OS=Arabidopsis thaliana OX=3702 GN=NLP4 PE=2 SV=1 && -	6.74228	-2.09376	6.72e-07	15.6306	-0.863214	0.0199476	18.8328	-0.591002	0.345691	13.9281	-1.039	0.109426	9.07549	-1.67355	3.1e-06	28.6553
Goano01G0343	Chr01	- && sp|Q9SJ52|NHL10_ARATH NDR1/HIN1-like protein 10 OS=Arabidopsis thaliana OX=3702 GN=NHL10 PE=2 SV=1 && PF03168:Late embryogenesis abundant protein	108.944	-1.01229	6.77e-07	149.77	-0.530855	5.41e-06	99.9616	-1.11373	8.2e-05	72.0744	-1.59798	2.14e-22	57.9602	-1.92773	1.91e-43	218.364
Goano01G2919	Chr01	- && sp|Q8BGC4|PTGR3_MOUSE Prostaglandin reductase-3 OS=Mus musculus OX=10090 GN=Zadh2 PE=1 SV=1 && PF08240:Alcohol dehydrogenase GroES-like domain|PF00107:Zinc-binding dehydrogenase|PF00106:short chain dehydrogenase	11.5193	-1.48532	6.8e-07	13.6919	-1.21577	1.93e-14	21.8381	-0.540667	0.14708	10.4178	-1.62106	1.14e-23	5.19673	-2.64113	2.77e-64	32.0765
Goano01G0064	Chr01	- && sp|Q9C699|RLP7_ARATH Receptor-like protein 7 OS=Arabidopsis thaliana OX=3702 GN=RLP7 PE=3 SV=2 && PF13855:Leucine rich repeat|PF08263:Leucine rich repeat N-terminal domain	0.584124	7.73831	6.92e-07	0.549622	7.67423	9.66e-08	0.501817	7.54438	5.1e-06	0.134014	5.62751	0.0837285	0.0183372	2.74655	0.618104	0
Goano01G0054	Chr01	- && sp|Q9SRM3|JOX1_ARATH Jasmonate-induced oxygenase 1 OS=Arabidopsis thaliana OX=3702 GN=JOX1 PE=1 SV=1 && PF03171:2OG-Fe(II) oxygenase superfamily|PF14226:non-haem dioxygenase in morphine synthesis N-terminal	248.216	10.0784	7.59e-07	182.739	9.65566	9.34e-07	35.5327	7.29508	0.00125566	40.9361	7.48802	0.000463372	24.0316	6.70315	0.00260573	0.229616
Goano01G1462	Chr01	- && sp|Q9FZ95|PUP3_ARATH Purine permease 3 OS=Arabidopsis thaliana OX=3702 GN=PUP3 PE=2 SV=1 && PF16913:Purine nucleobase transmembrane transport	9.47906	-1.48243	8.25e-07	4.94783	-2.39997	8.04e-35	6.64396	-1.97284	6.39e-15	2.59271	-3.34564	5.89e-28	2.04671	-3.69373	6.26e-41	26.3433
Goano01G0756	Chr01	- && sp|Q96MC6|MF14A_HUMAN Hippocampus abundant transcript 1 protein OS=Homo sapiens OX=9606 GN=MFSD14A PE=1 SV=2 && PF07690:Major Facilitator Superfamily	5.54796	-1.15116	9.84e-07	9.78291	-0.310776	0.131831	8.19262	-0.564871	0.0477799	7.70432	-0.666915	0.0658899	6.19355	-0.995027	0.000160927	12.237
Goano01G2512	Chr01	- && sp|C0LGG7|Y1534_ARATH Probable LRR receptor-like serine/threonine-protein kinase At1g53420 OS=Arabidopsis thaliana OX=3702 GN=At1g53420 PE=2 SV=2 && PF11721:Malectin domain	21.037	2.91246	1.06e-06	17.1059	2.63134	7.63e-14	40.4104	3.87348	2.51e-18	15.1353	2.44314	1.39e-05	42.5779	3.92143	1.79e-33	2.78779
Goano01G2329	Chr01	- && - && PF11145:Protein of unknown function (DUF2921)	1.2056	7.55711	1.09e-06	0.975387	7.27206	2.95e-06	0.718121	6.83326	0.00031786	0.466527	6.19734	0.00448849	0.0612226	3.25577	0.530782	0
Goano01G0113	Chr01	- && sp|Q9FJD5|LAC17_ARATH Laccase-17 OS=Arabidopsis thaliana OX=3702 GN=LAC17 PE=2 SV=1 && PF07732:Multicopper oxidase|PF00394:Multicopper oxidase|PF07731:Multicopper oxidase	5.98628	1.91106	1.21e-06	1.71228	0.128432	0.830047	2.12501	0.442923	0.700312	1.38879	-0.184731	0.848804	2.8316	0.828526	0.234521	1.57933
Goano01G0520	Chr01	- && sp|Q9SFE4|ERF12_ARATH Ethylene-responsive transcription factor ERF012 OS=Arabidopsis thaliana OX=3702 GN=ERF012 PE=2 SV=1 && PF00847:AP2 domain	0.72645	-2.96854	1.32e-06	0.654332	-3.08941	2.63e-08	0.380711	-3.88013	0.000167728	1.96095	-1.52146	0.0888209	0.912515	-2.63975	5.19e-07	5.63935
Goano01G2768	Chr01	- && - && PF14364:Domain of unknown function (DUF4408)	4.10709	2.50268	1.72e-06	5.66935	2.99232	6.25e-11	0.670239	-0.0955447	0.961354	0.513858	-0.490554	0.764755	2.98933	2.03798	0.00269563	0.724783
Goano01G1535	Chr01	- && - && PF00170:bZIP transcription factor	7.00828	2.41586	1.84e-06	7.20918	2.47765	9.05e-08	2.45876	0.930208	0.442236	1.82277	0.485672	0.771571	0.682618	-0.942925	0.372363	1.30043
Goano01G2831	Chr01	- && sp|Q9FH37|ILR3_ARATH Transcription factor ILR3 OS=Arabidopsis thaliana OX=3702 GN=ILR3 PE=1 SV=1 && PF00010:Helix-loop-helix DNA-binding domain	40.2527	-1.36814	2.48e-06	45.9102	-1.15923	5.85e-18	40.7583	-1.32951	7.97e-06	31.674	-1.70649	6.04e-10	20.8126	-2.32733	8.63e-65	103.407
Goano01G2093	Chr01	- && - && PF04885:Stigma-specific protein, Stig1	6.54287	6.29304	2.7e-06	32.5716	8.64006	3.39e-15	59.0964	9.49797	5.86e-16	75.2439	9.83364	1.34e-17	1.24987	3.89074	0.0477729	0.0842993
Goano01G1962	Chr01	- && sp|Q52K82|CML21_ARATH Probable calcium-binding protein CML21 OS=Arabidopsis thaliana OX=3702 GN=CML21 PE=2 SV=1 && PF13499:EF-hand domain pair|PF13833:EF-hand domain pair	1.29135	-2.56075	3e-06	1.07045	-2.81673	1.47e-08	4.20304	-0.837706	0.309167	3.87721	-0.967511	0.121826	4.59397	-0.738837	0.141892	7.58541
Goano01G2952	Chr01	- && sp|Q0IGM7|BBX20_ARATH B-box zinc finger protein 20 OS=Arabidopsis thaliana OX=3702 GN=BBX20 PE=1 SV=1 && PF00643:B-box zinc finger	3.45205	3.61105	3.74e-06	4.16021	3.91441	2.47e-09	1.60362	2.52825	0.0584121	2.54197	3.18172	0.00248376	0.609723	1.1016	0.451107	0.282179
Goano01G2511	Chr01	- && - && PF13855:Leucine rich repeat	12.4857	2.73631	4.04e-06	12.5724	2.77076	2.76e-09	22.3055	3.5975	2.86e-10	7.40596	1.99221	0.00525807	27.7455	3.88268	5.42e-18	1.86599
Goano01G1649	Chr01	- && sp|Q94AP3|WAT1_ARATH Protein WALLS ARE THIN 1 OS=Arabidopsis thaliana OX=3702 GN=WAT1 PE=1 SV=1 && PF00892:EamA-like transporter family	23.9253	1.40918	4.18e-06	49.1862	2.47603	1.06e-29	7.80819	-0.177322	0.719393	1.1953	-2.8995	2.78e-13	41.0196	2.18837	4.65e-25	8.91449
Goano01G0546	Chr01	- && sp|Q67XC9|TPPD_ARATH Probable trehalose-phosphate phosphatase D OS=Arabidopsis thaliana OX=3702 GN=TPPD PE=2 SV=1 && PF02358:Trehalose-phosphatase	8.47079	-1.65618	4.37e-06	16.9408	-0.637801	0.000247658	21.247	-0.309442	0.691555	20.2864	-0.389137	0.430593	0.458737	-5.86977	5.61e-16	26.5879
Goano01G1397	Chr01	- && sp|F4JQZ3|REN1_ARATH Rho GTPase-activating protein REN1 OS=Arabidopsis thaliana OX=3702 GN=REN1 PE=1 SV=2 && PF14389:Leucine-zipper of ternary complex factor MIP1|PF00620:RhoGAP domain|PF00169:PH domain	1.1255	-1.61461	4.42e-06	1.44859	-1.22404	0.000637422	2.31411	-0.549074	0.310294	2.79599	-0.290249	0.570182	2.91664	-0.244445	0.526335	3.42082
Goano01G1979	Chr01	- && sp|Q4JHN6|FPS_PANGI Farnesyl pyrophosphate synthase OS=Panax ginseng OX=4054 GN=FPS PE=2 SV=1 && PF00348:Polyprenyl synthetase	35.1358	-1.04035	5.22e-06	34.4682	-1.04642	6.17e-16	47.6169	-0.57904	0.0310849	88.0601	0.294829	0.137598	56.0581	-0.371625	0.0141551	71.8457
Goano01G0391	Chr01	- && sp|B0SZ18|RRF_CAUSK Ribosome-recycling factor OS=Caulobacter sp. (strain K31) OX=366602 GN=frr PE=3 SV=1 && PF01765:Ribosome recycling factor	11.345	1.22923	5.24e-06	7.73837	0.701442	0.0204083	7.26671	0.612276	0.282302	7.34274	0.613494	0.149421	11.9853	1.30518	1.39e-06	4.79908
Goano01G0534	Chr01	- && - && -	8.42998	5.02865	6.05e-06	13.387	5.72503	1.34e-09	1.35423	2.39949	0.517428	0.595429	1.20161	0.847401	0.219461	-0.254887	0.962807	0.260228
Goano01G1716	Chr01	- && sp|O80377|RSSA_DAUCA 40S ribosomal protein SA OS=Daucus carota OX=4039 GN=179B PE=2 SV=1 && -	4.57336	3.34192	6.9e-06	12.359	4.80598	6.05e-18	1.74603	1.97525	0.156846	1.09434	1.28797	0.593774	0.848871	0.901557	0.639877	0.449926
Goano01G1320	Chr01	- && sp|Q9ZSD4|SY121_ARATH Syntaxin-121 OS=Arabidopsis thaliana OX=3702 GN=SYP121 PE=1 SV=1 && PF00804:Syntaxin|PF05739:SNARE domain	12.5564	-1.02172	7.29e-06	9.66535	-1.37576	1.77e-12	6.20097	-2.01603	7.73e-07	8.45757	-1.58149	1.77e-09	6.93529	-1.88051	6.48e-13	25.3245
Goano01G1506	Chr01	- && sp|Q9LSL1|BH093_ARATH Transcription factor bHLH93 OS=Arabidopsis thaliana OX=3702 GN=BHLH93 PE=1 SV=1 && PF00010:Helix-loop-helix DNA-binding domain	8.99719	1.6873	7.54e-06	4.32143	0.659547	0.109039	3.86665	0.499645	0.489876	3.89419	0.497049	0.516135	14.2077	2.34776	1.08e-22	2.7624
Goano01G1010	Chr01	- && sp|B9DI20|SP13A_ARATH Squamosa promoter-binding-like protein 13A OS=Arabidopsis thaliana OX=3702 GN=SPL13A PE=1 SV=1 && PF03110:SBP domain	2.21825	-1.60725	8.2e-06	1.77877	-1.9079	9.68e-10	2.6396	-1.33551	0.000441033	4.06589	-0.726327	0.167737	2.72105	-1.31978	2.31e-06	6.72599
Goano01G2079	Chr01	- && sp|Q8VY93|GDL66_ARATH GDSL esterase/lipase At4g26790 OS=Arabidopsis thaliana OX=3702 GN=At4g26790 PE=2 SV=1 && PF00657:GDSL-like Lipase/Acylhydrolase	22.131	-1.0777	8.61e-06	7.26527	-2.66016	2.14e-36	28.9183	-0.665909	0.00174337	33.2014	-0.480106	0.0223487	3.68808	-3.66025	6.61e-55	46.3448
Goano01G2841	Chr01	- && sp|Q9FMX6|DJC76_ARATH Chaperone protein dnaJ C76, chloroplastic OS=Arabidopsis thaliana OX=3702 GN=DJC76 PE=2 SV=1 && PF13370:4Fe-4S single cluster domain of Ferredoxin I|PF00226:DnaJ domain	3.4438	4.06052	8.63e-06	5.41944	4.72636	1.09e-19	0.891617	2.13183	0.143251	0.618928	1.59409	0.524368	0.0596569	-1.79156	0.464471	0.205022
Goano01G1146	Chr01	- && - && PF14368:Probable lipid transfer	2.50777	-2.11715	9.25e-06	8.94457	-0.259959	0.604745	41.1317	1.94296	0.145236	56.217	2.38005	1.51e-13	10.7337	-0.0274851	0.969646	10.8125
Goano01G0313	Chr01	- && - && PF14111:Domain of unknown function (DUF4283)	2.00906	7.06985	1.02e-05	1.67908	6.8384	2.34e-05	0.360114	4.61566	0.324193	1.7171	6.85784	0.00084267	0	NA	NA	0
Goano01G1492	Chr01	- && sp|Q9LIS1|CR26L_ARATH Protein ECERIFERUM 26-like OS=Arabidopsis thaliana OX=3702 GN=CER26L PE=2 SV=1 && PF02458:Transferase family	0.160376	-3.75675	1.02e-05	0.15627	-3.78848	1.19e-06	0.808273	-1.38543	0.0707546	0.492347	-2.1174	0.0504067	0.427834	-2.3357	8.02e-05	2.13471
Goano01G0049	Chr01	- && sp|Q93Z81|CAX3_ARATH Vacuolar cation/proton exchanger 3 OS=Arabidopsis thaliana OX=3702 GN=CAX3 PE=1 SV=1 && PF01699:Sodium/calcium exchanger protein	1.17512	-1.83029	1.11e-05	1.16472	-1.82274	3.42e-05	1.73791	-1.24051	0.0416249	3.75939	-0.141538	0.8726	0.301002	-3.79912	0.00495994	4.14752
Goano01G2751	Chr01	- && sp|Q9FLG2|MRS22_ARATH Magnesium transporter MRS2-2 OS=Arabidopsis thaliana OX=3702 GN=MRS2-2 PE=2 SV=1 && PF01544:CorA-like Mg2+ transporter protein	3.37847	2.99504	1.18e-05	4.11017	3.30161	4.22e-09	1.57408	1.91694	0.0834523	1.47448	1.81044	0.12223	0.672062	0.658109	0.644853	0.421346
Goano01G1794	Chr01	- && sp|Q9LE38|NLP4_ARATH Protein NLP4 OS=Arabidopsis thaliana OX=3702 GN=NLP4 PE=2 SV=1 && -	16.7458	-1.56183	1.18e-05	23.6737	-1.04275	2.05e-08	28.5814	-0.769451	0.0128803	16.2199	-1.60112	2.71e-06	10.4563	-2.24629	1.58e-22	49.2255
Goano01G0107	Chr01	- && sp|P46573|PBL10_ARATH Probable serine/threonine-protein kinase PBL10 OS=Arabidopsis thaliana OX=3702 GN=PBL10 PE=1 SV=2 && PF07714:Protein tyrosine kinase	5.07456	-1.19036	1.19e-05	7.87457	-0.534799	0.00793011	9.75647	-0.224653	0.46825	10.5599	-0.123393	0.820366	11.0602	-0.0715934	0.818654	11.5138
Goano01G1491	Chr01	- && sp|P37116|NCPR_VIGRR NADPH--cytochrome P450 reductase OS=Vigna radiata var. radiata OX=3916 PE=1 SV=1 && PF00175:Oxidoreductase NAD-binding domain|PF00258:Flavodoxin|PF00667:FAD binding domain	2.21371	-1.10486	1.46e-05	1.57654	-1.57289	3.31e-09	2.40873	-0.957927	0.0342684	4.96674	0.0729252	0.888668	8.02749	0.750102	0.00114322	4.72716
Goano01G2595	Chr01	- && - && -	8.28649	-1.44873	1.5e-05	3.46134	-2.68788	3.11e-13	3.91457	-2.50218	5.13e-06	1.57976	-3.8234	1.05e-08	1.79311	-3.66403	6.59e-23	22.4079
Goano01G2083	Chr01	- && - && PF12056:Protein of unknown function (DUF3537)	11.6924	-1.37905	1.64e-05	13.9881	-1.09806	7.57e-06	17.769	-0.751905	0.00260755	22.0691	-0.452661	0.127784	4.7381	-2.68686	6.7e-06	30.2305
Goano01G0660	Chr01	- && sp|Q9SZH2|PER43_ARATH Peroxidase 43 OS=Arabidopsis thaliana OX=3702 GN=PER43 PE=3 SV=2 && PF00141:Peroxidase	1.19228	6.52214	1.81e-05	1.60341	6.97052	1.21e-06	0.161316	3.65885	0.374073	0.087308	2.76356	0.669947	0.161589	3.6278	0.254746	0.0127042
Goano01G0243	Chr01	- && sp|Q9LZR3|CSLA9_ARATH Glucomannan 4-beta-mannosyltransferase 9 OS=Arabidopsis thaliana OX=3702 GN=CSLA9 PE=1 SV=1 && PF13641:Glycosyltransferase like family 2	12.4587	1.22437	1.85e-05	3.97245	-0.396502	0.298238	6.20095	0.246676	0.623651	3.01145	-0.808769	0.0466381	7.89	0.565234	0.180024	5.28088
Goano01G1892	Chr01	- && sp|A0A2R4LMF9|73C25_BARVU UDP-glycosyltransferase 73C25 OS=Barbarea vulgaris OX=50459 GN=UGT73C25 PE=2 SV=1 && PF00201:UDP-glucoronosyl and UDP-glucosyl transferase	6.53305	4.49607	1.93e-05	20.2867	6.14905	3.16e-05	9.41749	5.05554	1.93e-06	21.5093	6.26215	8.48e-22	0.78245	1.42766	0.444484	0.291424
Goano01G0627	Chr01	- && sp|F4I2N7|RLK7_ARATH Receptor-like protein kinase 7 OS=Arabidopsis thaliana OX=3702 GN=RLK7 PE=1 SV=1 && PF13855:Leucine rich repeat|PF00069:Protein kinase domain|PF08263:Leucine rich repeat N-terminal domain	21.1252	1.4025	2.06e-05	31.1866	1.98676	1.26e-23	19.8359	1.33454	4.01e-05	12.8394	0.693397	0.0244083	10.0931	0.330808	0.242461	7.95027
Goano01G2635	Chr01	- && sp|Q9LE86|S8H_ARATH Scopoletin 8-hydroxylase OS=Arabidopsis thaliana OX=3702 GN=S8H PE=1 SV=1 && PF14226:non-haem dioxygenase in morphine synthesis N-terminal|PF03171:2OG-Fe(II) oxygenase superfamily	8.35261	2.32991	2.33e-05	7.78178	2.24703	2.36e-12	19.9822	3.6094	1.78e-30	22.8902	3.79244	2.65e-39	13.5794	3.02259	3.14e-17	1.65678
Goano01G0289	Chr01	- && - && PF14009:Domain of unknown function (DUF4228)	17.257	2.033	2.47e-05	23.6166	2.50696	2.65e-13	34.4028	3.05116	3.44e-13	20.3718	2.28131	0.00018244	41.1789	3.28003	2.46e-22	4.1906
Goano01G2389	Chr01	- && - && -	1.98032	-1.48437	2.53e-05	5.20108	-0.0691006	0.874006	3.85498	-0.500713	0.485713	2.31785	-1.24798	0.0210734	1.39727	-1.99455	2.54e-07	5.50758
Goano01G0967	Chr01	- && sp|Q8VZG2|HSR4_ARATH Protein HYPER-SENSITIVITY-RELATED 4 OS=Arabidopsis thaliana OX=3702 GN=HSR4 PE=2 SV=1 && PF14363:Domain associated at C-terminal with AAA	6.53581	5.33869	2.57e-05	9.90798	5.96493	1.01e-08	0.476116	1.56366	0.764263	1.33046	3.03797	0.38892	1.76608	3.42777	0.129987	0.163234
Goano01G0371	Chr01	- && sp|Q93YS4|AB22G_ARATH ABC transporter G family member 22 OS=Arabidopsis thaliana OX=3702 GN=ABCG22 PE=1 SV=1 && PF01061:ABC-2 type transporter|PF00005:ABC transporter	6.88365	1.32973	2.67e-05	12.3544	2.19523	2.21e-25	5.47873	1.02318	0.00205227	3.59673	0.402676	0.410848	3.48594	0.34088	0.452545	2.72285
Goano01G2665	Chr01	- && sp|Q9SXB8|Y1133_ARATH G-type lectin S-receptor-like serine/threonine-protein kinase At1g11330 OS=Arabidopsis thaliana OX=3702 GN=At1g11330 PE=1 SV=3 && PF00954:S-locus glycoprotein domain|PF08276:PAN-like domain|PF07714:Protein tyrosine kinase	1.30004	3.41129	3.18e-05	2.59081	4.42231	5.23e-14	2.30014	4.25274	5.98e-08	6.42285	5.72028	3.13e-17	0.416193	1.76222	0.165112	0.121367
Goano01G2246	Chr01	- && sp|Q9T048|DRL27_ARATH Disease resistance protein At4g27190 OS=Arabidopsis thaliana OX=3702 GN=At4g27190 PE=2 SV=1 && PF13855:Leucine rich repeat|PF00931:NB-ARC domain	1.90012	-1.0985	3.37e-05	2.57478	-0.634323	0.0107179	3.17936	-0.329695	0.356513	3.63085	-0.1514	0.720305	4.41882	0.116383	0.747951	4.03494
Goano01G1717	Chr01	- && sp|P35016|ENPL_CATRO Endoplasmin homolog OS=Catharanthus roseus OX=4058 GN=HSP90 PE=2 SV=1 && PF02518:Histidine kinase-, DNA gyrase B-, and HSP90-like ATPase|PF00183:Hsp90 protein	3.86332	1.53323	3.4e-05	10.4545	2.99456	3.77e-38	3.35402	1.35272	0.00116314	1.32348	-0.00407851	0.996964	2.73961	1.03093	0.0114145	1.32892
Goano01G2844	Chr01	- && sp|Q6YJI5|TRM11_CHICK tRNA (guanine(10)-N2)-methyltransferase homolog OS=Gallus gallus OX=9031 GN=TRMT11 PE=2 SV=1 && PF01170:Putative RNA methylase family UPF0020	6.73936	1.28699	3.62e-05	5.47019	1.00936	0.00377352	5.184	0.93263	0.0192852	3.74119	0.449148	0.407786	6.25031	1.17345	0.000523202	2.74138
Goano01G0537	Chr01	- && sp|B0S1F7|DNAJ_FINM2 Chaperone protein DnaJ OS=Finegoldia magna (strain ATCC 29328 / DSM 20472 / WAL 2508) OX=334413 GN=dnaJ PE=3 SV=1 && PF00226:DnaJ domain	6.41422	-1.21136	3.68e-05	12.9019	-0.181256	0.461139	16.3609	0.161877	0.68306	19.5043	0.402243	0.213848	9.31001	-0.6798	0.0156578	14.7742
Goano01G0147	Chr01	- && sp|Q58FZ0|NAKR2_ARATH Protein SODIUM POTASSIUM ROOT DEFECTIVE 2 OS=Arabidopsis thaliana OX=3702 GN=NAKR2 PE=2 SV=1 && PF00403:Heavy-metal-associated domain	1.41831	6.86445	3.8e-05	0.406397	5.08191	0.0281013	0.9509	6.31082	0.0300218	0.0683889	2.50287	1	0.242128	4.31315	0.241894	0
Goano01G1936	Chr01	- && sp|C0LGH3|Y5614_ARATH Probable LRR receptor-like serine/threonine-protein kinase At1g56140 OS=Arabidopsis thaliana OX=3702 GN=At1g56140 PE=2 SV=2 && PF00069:Protein kinase domain|PF11721:Malectin domain	8.34233	-1.21458	4.23e-05	10.2794	-0.89351	8.72e-10	8.52055	-1.16307	0.000111248	4.00521	-2.26517	4.76e-30	2.6985	-2.84888	8.25e-65	19.26
Goano01G2558	Chr01	- && sp|O64973|RPS5_ARATH Disease resistance protein RPS5 OS=Arabidopsis thaliana OX=3702 GN=RPS5 PE=1 SV=2 && PF13855:Leucine rich repeat|PF00931:NB-ARC domain	1.49816	2.97336	5.11e-05	0.265119	0.51359	0.710069	0.683566	1.87759	0.0921679	0.125582	-0.582234	0.768833	5.84268	4.94699	8.54e-39	0.188187
Goano01G2686	Chr01	- && sp|Q9XHM5|G2OX2_PEA Gibberellin 2-beta-dioxygenase 2 OS=Pisum sativum OX=3888 GN=GA2OX2 PE=2 SV=1 && PF14226:non-haem dioxygenase in morphine synthesis N-terminal|PF03171:2OG-Fe(II) oxygenase superfamily	7.57206	-1.06716	5.11e-05	6.09788	-1.35225	3.61e-07	6.58696	-1.23897	6.08e-06	10.3129	-0.605969	0.0273967	4.66369	-1.76321	2.63e-11	15.7053
Goano01G1313	Chr01	- && - && -	4.68337	3.26214	5.18e-05	8.96784	4.22194	4.04e-17	9.33231	4.27839	2.1e-09	6.00333	3.62881	8.79e-07	1.05351	1.1014	0.512294	0.486381
Goano01G2372	Chr01	- && - && -	7.39073	-1.0338	5.49e-05	2.83357	-2.38554	2.43e-17	5.70335	-1.3792	4.37e-08	10.0097	-0.580673	0.0638632	2.53499	-2.57868	1.8e-18	14.9821
Goano01G2113	Chr01	- && sp|Q9FIA1|GDL87_ARATH GDSL esterase/lipase At5g55050 OS=Arabidopsis thaliana OX=3702 GN=At5g55050 PE=2 SV=1 && -	8.6378	-1.20585	6.6e-05	6.11433	-1.67891	3.93e-08	5.63608	-1.79563	2.22e-06	8.03493	-1.2989	0.00139498	1.77336	-3.49986	1.7e-21	19.7697
Goano01G2143	Chr01	- && sp|Q50EK1|C16B1_PICSI Cytochrome P450 716B1 OS=Picea sitchensis OX=3332 GN=CYP716B1 PE=2 SV=1 && PF00067:Cytochrome P450	0.890808	-2.7646	6.83e-05	1.53339	-1.96287	7.37e-06	0.755529	-2.98391	0.419149	0.568912	-3.41075	5.87e-09	0.21033	-4.87987	8.87e-17	6.04776
Goano01G0130	Chr01	- && sp|Q9M353|CHX20_ARATH Cation/H(+) antiporter 20 OS=Arabidopsis thaliana OX=3702 GN=CHX20 PE=2 SV=1 && PF00999:Sodium/hydrogen exchanger family	6.07789	-1.22043	6.91e-05	3.77898	-1.88575	1.13e-27	8.56078	-0.704927	0.101176	22.4889	0.675223	0.000318052	4.44248	-1.68064	5.03e-17	14.0942
Goano01G1238	Chr01	- && - && -	16.8777	1.03919	8.38e-05	9.90776	0.297055	0.259256	8.13033	0.0129326	0.981018	6.08053	-0.419691	0.347776	5.7054	-0.525207	0.0936612	8.13997
Goano01G2544	Chr01	- && sp|Q9SHG0|TPS3_ARATH Probable alpha,alpha-trehalose-phosphate synthase [UDP-forming] 3 OS=Arabidopsis thaliana OX=3702 GN=TPS3 PE=3 SV=3 && -	13.9506	-1.22139	9.42e-05	28.9597	-0.139764	0.644579	37.2744	0.225151	0.583528	63.4692	0.980043	0.00178086	32.047	-0.0206009	0.956986	32.2039
Goano01G2462	Chr01	- && sp|P16273|PRPX_HORVU Pathogen-related protein OS=Hordeum vulgare OX=4513 PE=2 SV=2 && -	2.1307	4.87712	0.000107537	0.671946	3.24553	0.0477989	1.1871	4.08678	0.1079	0	-2.69591	1	0.19394	1.46001	0.667204	0.0689791
Goano01G2721	Chr01	- && sp|O23429|VA724_ARATH Vesicle-associated membrane protein 724 OS=Arabidopsis thaliana OX=3702 GN=VAMP724 PE=2 SV=2 && PF00957:Synaptobrevin|PF13774:Regulated-SNARE-like domain	18.3748	1.16956	0.000109291	25.6333	1.67193	4.94e-14	18.0483	1.16942	0.0019385	16.6006	1.03465	0.00358112	28.1856	1.78288	1.29e-11	8.09837
Goano01G2094	Chr01	- && - && PF04885:Stigma-specific protein, Stig1	38.4042	4.54406	0.000112521	52.7802	5.03639	3.2e-06	79.6856	5.62951	8.26e-06	118.653	6.18933	3.51e-07	1.87257	0.184939	0.924367	1.62841
Goano01G0970	Chr01	- && - && PF13857:Ankyrin repeats (many copies)|PF12796:Ankyrin repeats (3 copies)	2.63687	-1.19992	0.000120683	0.932197	-2.6759	3.62e-19	1.64158	-1.86051	2.68e-05	3.46505	-0.795809	0.188222	0.775699	-2.96917	6.42e-23	6.02194
Goano01G0123	Chr01	- && sp|Q9LZM8|BLH9_ARATH BEL1-like homeodomain protein 9 OS=Arabidopsis thaliana OX=3702 GN=BLH9 PE=1 SV=1 && PF05920:Homeobox KN domain|PF07526:Associated with HOX	3.50404	2.70288	0.000121734	0.582332	0.153335	0.865827	1.95533	1.899	0.0973434	1.08849	1.04099	0.563416	5.51847	3.36867	1.1e-20	0.530258
Goano01G0683	Chr01	- && sp|Q99JH1|RP25L_MOUSE Ribonuclease P protein subunit p25-like protein OS=Mus musculus OX=10090 GN=Rpp25l PE=1 SV=1 && PF01918:Alba	7.23856	1.15836	0.000125946	4.47932	0.493611	0.285407	2.7236	-0.224571	0.774646	3.06819	-0.0670427	0.937202	9.39135	1.5314	6.69e-07	3.21429
Goano01G1991	Chr01	- && sp|Q8VZK9|CSLE1_ARATH Cellulose synthase-like protein E1 OS=Arabidopsis thaliana OX=3702 GN=CSLE1 PE=2 SV=1 && PF03552:Cellulose synthase	3.69877	-1.15019	0.000141994	2.47527	-1.70742	1.87e-10	2.82463	-1.51498	0.00116999	2.33209	-1.80393	3.71e-09	1.83256	-2.1659	6.56e-09	8.15449
Goano01G0121	Chr01	- && sp|Q3E8X3|PTR52_ARATH Protein NRT1/ PTR FAMILY 2.8 OS=Arabidopsis thaliana OX=3702 GN=NPF2.8 PE=2 SV=2 && PF00854:POT family	0.785265	7.08689	0.000148368	2.29321	8.67291	8.63e-11	1.45044	8.01515	0.000125021	0.0533913	3.2399	1	0.0627035	3.45549	0.482725	0
Goano01G0544	Chr01	- && sp|Q9SGZ5|BXL7_ARATH Probable beta-D-xylosidase 7 OS=Arabidopsis thaliana OX=3702 GN=BXL7 PE=2 SV=2 && PF01915:Glycosyl hydrolase family 3 C-terminal domain|PF00933:Glycosyl hydrolase family 3 N terminal domain|PF14310:Fibronectin type III-like domai	4.37765	1.74729	0.000150302	2.54722	0.995939	0.0810715	2.95363	1.21151	0.00498675	0.881703	-0.547142	0.508732	3.29152	1.33877	0.00286436	1.28778
Goano01G2640	Chr01	- && sp|Q9LE86|S8H_ARATH Scopoletin 8-hydroxylase OS=Arabidopsis thaliana OX=3702 GN=S8H PE=1 SV=1 && PF14226:non-haem dioxygenase in morphine synthesis N-terminal|PF03171:2OG-Fe(II) oxygenase superfamily	3.35467	2.03972	0.000151972	5.09392	2.67052	2.24e-10	3.47559	2.12177	0.00333705	4.0524	2.3287	2.52e-06	3.45985	2.08549	8.57e-06	0.804769
Goano01G1088	Chr01	- && sp|P17407|21KD_DAUCA 21 kDa protein OS=Daucus carota OX=4039 PE=2 SV=1 && PF04043:Plant invertase/pectin methylesterase inhibitor	11.8512	1.65587	0.000156326	8.89999	1.26868	0.000583057	2.75153	-0.423671	0.763635	0.985619	-1.91631	0.00520882	27.7609	2.88426	1.45e-23	3.72398
Goano01G2100	Chr01	- && sp|O80888|M3K17_ARATH Mitogen-activated protein kinase kinase kinase 17 OS=Arabidopsis thaliana OX=3702 GN=MAPKKK17 PE=1 SV=1 && PF00069:Protein kinase domain	1.61488	4.13282	0.0001621	2.93865	5.03604	1.09e-10	0.0285136	-1.6752	0.77359	0.701777	2.93767	0.117935	0.594868	2.68653	0.0638175	0.0922815
Goano01G2285	Chr01	- && - && PF06830:Root cap	5.815	9.23835	0.000168901	3.19265	8.39758	1.48e-09	6.07435	9.3274	0.00555621	0.108046	3.50294	0.586397	0	NA	NA	0
Goano01G0768	Chr01	- && sp|A0A178VBJ0|APSR1_ARATH Protein ALTERED PHOSPHATE STARVATION RESPONSE 1 OS=Arabidopsis thaliana OX=3702 GN=APSR1 PE=2 SV=1 && PF04782:Protein of unknown function (DUF632)	1.76455	2.03504	0.000169983	1.04871	1.31007	0.0339939	0.261185	-0.689415	0.710783	0.596151	0.487619	0.75072	0.689565	0.683516	0.515245	0.424447
Goano01G1121	Chr01	- && sp|Q9CAL8|PEK13_ARATH Proline-rich receptor-like protein kinase PERK13 OS=Arabidopsis thaliana OX=3702 GN=PERK13 PE=1 SV=1 && PF07714:Protein tyrosine kinase|PF14228:Cell morphogenesis central region|PF14222:Cell morphogenesis N-terminal|PF14225:Cell	0.0877987	-2.20186	0.00017625	0.0822965	-2.26699	9.06e-05	0.13819	-1.52418	0.0306302	0.0297971	-3.75966	0.000142918	0.0229682	-4.16269	7.81e-08	0.40129
Goano01G0267	Chr01	- && sp|Q9ZUX1|C94C1_ARATH Cytochrome P450 94C1 OS=Arabidopsis thaliana OX=3702 GN=CYP94C1 PE=1 SV=1 && PF00067:Cytochrome P450	3.14494	2.78535	0.000178838	1.37131	1.61891	0.0443738	0.584615	0.384548	0.846074	0.0303488	-3.8962	0.069903	1.78171	1.96488	0.0228261	0.454042
Goano01G1427	Chr01	- && sp|Q8L8B8|LOG3_ARATH Cytokinin riboside 5'-monophosphate phosphoribohydrolase LOG3 OS=Arabidopsis thaliana OX=3702 GN=LOG3 PE=1 SV=1 && PF03641:Possible lysine decarboxylase	3.45004	-1.56695	0.000213669	2.36083	-2.08744	1.07e-08	7.13635	-0.488975	0.392794	13.1645	0.380111	0.481472	15.97	0.643486	0.0721727	10.1107
Goano01G2334	Chr01	- && sp|Q96386|MT3_CARPA Metallothionein-like protein type 3 OS=Carica papaya OX=3649 PE=3 SV=1 && -	33.86	1.53747	0.000215619	110.303	3.27	2.2e-24	44.323	1.95558	6.05e-05	12.841	0.154462	0.928168	65.168	2.48457	4.96e-08	11.5473
Goano01G2401	Chr01	- && - && -	1.41879	6.53872	0.000227504	6.68855	8.79591	3.36e-11	0.437016	4.8614	0.156756	0.114482	2.91795	1	0.955707	5.96352	0.00560129	0
Goano01G2330	Chr01	- && - && PF11145:Protein of unknown function (DUF2921)	0.952992	6.72683	0.000229495	1.32502	7.22436	6.48e-06	0.661889	6.22729	0.00467492	0.358729	5.3289	0.13529	0	NA	NA	0
Goano01G0498	Chr01	- && sp|Q9LPK5|CML44_ARATH Probable calcium-binding protein CML44 OS=Arabidopsis thaliana OX=3702 GN=CML44 PE=2 SV=2 && PF13499:EF-hand domain pair	1.50971	-1.73476	0.000233503	3.40017	-0.53749	0.300938	0.443104	-3.48132	2.59e-07	2.59601	-0.940895	0.174463	0.353112	-3.82209	1.05e-11	4.98637
Goano01G2613	Chr01	- && - && PF04832:SOUL heme-binding protein	3.40054	-1.37543	0.000247888	3.03359	-1.51876	4.05e-07	7.76048	-0.162383	0.789684	26.9793	1.6213	3.16e-11	3.10121	-1.517	0.000470298	8.76532
Goano01G1845	Chr01	- && sp|Q7VG78|GUAA_HELHP Probable GMP synthase [glutamine-hydrolyzing] OS=Helicobacter hepaticus (strain ATCC 51449 / 3B1) OX=235279 GN=guaA PE=3 SV=1 && PF03352:Methyladenine glycosylase	2.86803	2.82169	0.000285962	1.06607	1.42974	0.0392965	1.17474	1.57194	0.360951	0.343933	-0.216131	0.931296	1.47945	1.8735	0.00201886	0.398996
Goano01G0294	Chr01	- && - && PF08295:Sin3 family co-repressor	0.689543	6.51515	0.000340679	1.0252	7.10597	5.07e-06	0.168702	4.50384	0.361167	0.319449	5.41026	0.14528	0	NA	NA	0
Goano01G2023	Chr01	- && sp|A6YIH8|C7D55_HYOMU Premnaspirodiene oxygenase OS=Hyoscyamus muticus OX=35626 GN=CYP71D55 PE=1 SV=1 && PF00067:Cytochrome P450	1.11628	-1.67207	0.000387902	1.62609	-1.10076	0.00242051	0.807703	-2.10709	1.37e-06	1.8852	-0.898387	0.0682479	0	-9.81165	3.55e-14	3.51138
Goano01G0431	Chr01	- && sp|Q42799|C93A2_SOYBN Cytochrome P450 93A2 OS=Glycine max OX=3847 GN=CYP93A2 PE=2 SV=1 && PF00067:Cytochrome P450	1.88917	-1.7666	0.000401605	3.26654	-0.961046	0.0186707	2.07577	-1.61069	0.0183766	3.14995	-1.02298	0.0512531	1.15578	-2.48107	1.89e-08	6.40086
Goano01G0427	Chr01	- && sp|Q42798|C93A1_SOYBN 3,9-dihydroxypterocarpan 6A-monooxygenase OS=Glycine max OX=3847 GN=CYP93A1 PE=1 SV=1 && PF00067:Cytochrome P450	18.4502	-1.14266	0.000409236	10.1644	-1.97937	6.02e-30	10.8912	-1.87807	7.68e-11	6.57429	-2.61985	5.53e-26	15.8923	-1.36166	3.15e-14	40.4214
Goano01G2695	Chr01	- && - && -	9.67148	1.28347	0.000427881	5.48214	0.493985	0.168015	1.34188	-1.53661	0.0822322	1.4532	-1.43402	0.00426289	2.30337	-0.783981	0.0565568	3.93294
Goano01G1327	Chr01	- && - && -	80.3246	1.05139	0.000456726	90.9428	1.25837	8.82e-09	88.6171	1.22277	5.23e-05	50.9753	0.411238	0.405292	33.7557	-0.199516	0.675494	38.3569
Goano01G0358	Chr01	- && sp|C0LGJ1|Y1743_ARATH Probable LRR receptor-like serine/threonine-protein kinase At1g74360 OS=Arabidopsis thaliana OX=3702 GN=At1g74360 PE=1 SV=1 && PF08263:Leucine rich repeat N-terminal domain|PF13855:Leucine rich repeat	2.62316	-1.0848	0.00047696	2.21577	-1.30892	5.33e-06	4.10452	-0.416543	0.290181	3.27514	-0.755682	0.0234536	2.05943	-1.43701	2.66e-06	5.53223
Goano01G1048	Chr01	- && sp|Q9XH38|HOX3_ORYSI Homeobox-leucine zipper protein HOX3 OS=Oryza sativa subsp. indica OX=39946 GN=HOX3 PE=1 SV=1 && PF00046:Homeodomain|PF02183:Homeobox associated leucine zipper	4.14374	1.89906	0.000488254	15.4222	3.80974	3.61e-32	6.23217	2.51135	5.2e-05	4.18576	1.92385	0.00169313	6.24821	2.4857	4.13e-08	1.09924
Goano01G0943	Chr01	- && - && -	4.28526	6.29873	0.000518302	6.75722	6.98592	1.13e-05	1.09517	4.3602	0.390993	1.33464	4.63239	0.298868	0.93219	4.10095	0.305423	0
Goano01G0555	Chr01	- && sp|Q9XF43|KCS6_ARATH 3-ketoacyl-CoA synthase 6 OS=Arabidopsis thaliana OX=3702 GN=CUT1 PE=1 SV=1 && -	0.0522159	-4.07687	0.000551495	0.0483475	-4.11737	6.16e-05	0.396329	-1.10457	0.575774	1.91971	1.15754	0.0543864	0.0240793	-5.1827	2.29e-05	0.86104
Goano01G1388	Chr01	- && - && -	1.80906	3.6181	0.000592874	2.39564	4.04215	1.19e-05	4.54693	4.97652	7.72e-06	2.1971	3.91667	0.00273027	1.22476	3.0612	0.0172008	0.142568
Goano01G1792	Chr01	- && - && -	2.74931	6.23329	0.000657961	3.41771	6.56931	8.68e-05	1.48508	5.36804	0.0621514	1.63208	5.49014	0.1043	0	NA	NA	0
Goano01G2943	Chr01	- && sp|Q9SIJ5|RADL2_ARATH Protein RADIALIS-like 2 OS=Arabidopsis thaliana OX=3702 GN=RL2 PE=2 SV=1 && -	0	-6.30217	0.00068993	0	-6.06387	0.000649164	0	-6.09033	0.00566276	0	-6.22494	0.00386631	0	-6.41368	0.000507091	2.79546
Goano01G2357	Chr01	- && sp|Q9LDA7|P2C39_ARATH Probable protein phosphatase 2C 39 OS=Arabidopsis thaliana OX=3702 GN=At3g15260 PE=2 SV=1 && PF00481:Protein phosphatase 2C	0.0603516	-4.84915	0.000711073	0.0704402	-4.60902	0.000510075	1.03801	-0.72898	0.612553	0.0212077	-6.25079	0.000794152	0.019008	-6.44042	0.000102412	1.73846
Goano01G2641	Chr01	- && sp|Q9LE86|S8H_ARATH Scopoletin 8-hydroxylase OS=Arabidopsis thaliana OX=3702 GN=S8H PE=1 SV=1 && PF14226:non-haem dioxygenase in morphine synthesis N-terminal|PF03171:2OG-Fe(II) oxygenase superfamily	5.68477	2.53068	0.000756098	0.833202	-0.208757	0.83839	0.0968688	-3.30152	0.0224918	1.0904	0.172917	0.914318	0.564675	-0.787747	0.405616	0.968174
Goano01G2814	Chr01	- && sp|Q6R567|RMA1_CAPAN E3 ubiquitin-protein ligase RMA1H1 OS=Capsicum annuum OX=4072 GN=RMA1H1 PE=1 SV=1 && PF00097:Zinc finger, C3HC4 type (RING finger)	29.1084	1.29285	0.000819668	40.0992	1.77261	8e-43	33.0017	1.49284	1.85e-21	36.9615	1.64303	7.46e-25	19.8801	0.734421	0.00116517	11.8394
Goano01G1186	Chr01	- && - && PF12854:PPR repeat|PF13041:PPR repeat family	2.10347	1.37522	0.000845975	1.47388	0.883822	0.046947	1.28133	0.680873	0.462359	1.55503	0.949009	0.0987942	1.89426	1.21902	0.00385419	0.807639
Goano01G0116	Chr01	- && sp|Q9SR34|TA1_ARATH Transcriptional regulator TAC1 OS=Arabidopsis thaliana OX=3702 GN=TAC1 PE=2 SV=1 && -	6.79242	-1.27237	0.000855385	7.22903	-1.16149	2.05e-05	6.49552	-1.31318	0.00325071	4.05287	-2.00609	1.56e-09	1.61811	-3.34038	7.95e-25	16.3
Goano01G2829	Chr01	- && - && -	0.585245	-1.89627	0.000868702	2.10056	-0.0318774	0.958278	1.51686	-0.499589	0.507003	2.09142	-0.0507693	0.963828	1.96356	-0.155558	0.792367	2.16811
Goano01G2063	Chr01	- && sp|Q8W453|DIRL1_ARATH Putative lipid-transfer protein DIR1 OS=Arabidopsis thaliana OX=3702 GN=DIR1 PE=1 SV=1 && PF14368:Probable lipid transfer	12.7884	2.9407	0.000891731	0.795743	-1.02876	0.462446	5.23377	1.68241	0.23425	0	-6.40744	0.00250619	10.8235	2.70571	0.00011692	1.64903
Goano01G2416	Chr01	- && sp|Q9MAH4|AB10G_ARATH ABC transporter G family member 10 OS=Arabidopsis thaliana OX=3702 GN=ABCG10 PE=3 SV=1 && PF01061:ABC-2 type transporter|PF00005:ABC transporter	3.63722	-1.02074	0.000957005	1.86511	-1.9609	1.12e-13	6.68691	-0.115666	0.8332	5.26958	-0.473066	0.261616	0.686781	-3.43647	1.05e-21	7.31415
Goano01G0780	Chr01	- && sp|P13443|DHGY_CUCSA Glycerate dehydrogenase OS=Cucumis sativus OX=3659 GN=HPR-A PE=2 SV=1 && PF02826:D-isomer specific 2-hydroxyacid dehydrogenase, NAD binding domain|PF00389:D-isomer specific 2-hydroxyacid dehydrogenase, catalytic domain	3.587	-1.01456	0.00101314	4.55244	-0.649194	0.0321447	4.45572	-0.676796	0.0937182	5.36525	-0.421534	0.380473	0.948488	-2.93092	1.68e-16	7.19024
Goano01G0674	Chr01	- && sp|Q9C9G4|ENDO2_ARATH Endonuclease 2 OS=Arabidopsis thaliana OX=3702 GN=ENDO2 PE=1 SV=1 && PF02265:S1/P1 Nuclease	0.438635	-2.19494	0.00107318	0.176325	-3.46563	3.97e-05	0.19255	-3.35572	0.0279548	0.263855	-2.91872	0.0106299	0.637542	-1.66731	0.0190237	1.99409
Goano01G1553	Chr01	- && sp|Q6X7J9|WOX4_ARATH WUSCHEL-related homeobox 4 OS=Arabidopsis thaliana OX=3702 GN=WOX4 PE=1 SV=1 && PF00046:Homeodomain	12.4711	1.12569	0.00124384	3.75034	-0.581576	0.157957	8.85356	0.658923	0.442603	9.35751	0.724574	0.112472	9.03131	0.657176	0.033511	5.66365
Goano01G2095	Chr01	- && sp|Q9FLQ0|STGL2_ARATH Stigma-specific STIG1-like protein 2 OS=Arabidopsis thaliana OX=3702 GN=At5g55110 PE=3 SV=1 && PF04885:Stigma-specific protein, Stig1	4.09397	5.78651	0.00131749	3.3168	5.50959	0.000813385	2.97318	5.37263	0.0231049	0	-1.70292	1	0.200652	1.49066	0.734589	0.069795
Goano01G1769	Chr01	- && - && PF04782:Protein of unknown function (DUF632)	18.8976	2.08722	0.0013732	0.77126	-2.50702	0.00109897	0.37797	-3.51766	0.0137186	0.422878	-3.37279	8.61e-05	10.3769	1.22823	0.0120281	4.37547
Goano01G2240	Chr01	- && sp|Q38834|R13L4_ARATH Disease resistance RPP13-like protein 4 OS=Arabidopsis thaliana OX=3702 GN=RPP13L4 PE=1 SV=2 && PF18052:Rx N-terminal domain|PF00931:NB-ARC domain	1.34267	1.47776	0.00141197	2.04196	2.10523	6.44e-08	1.81181	1.93571	0.000296945	1.50281	1.65284	0.00523115	3.83142	2.98495	2.19e-18	0.477439
Goano01G2403	Chr01	- && - && -	2.19225	4.20005	0.00157531	10.9106	6.50517	4.72e-14	13.8436	6.8655	4.58e-11	8.00977	6.05875	1.93e-09	11.4448	6.55141	7.66e-13	0.11328
Goano01G0890	Chr01	- && sp|Q9STM6|GDL57_ARATH GDSL esterase/lipase At3g48460 OS=Arabidopsis thaliana OX=3702 GN=At3g48460 PE=2 SV=1 && -	1.63256	-1.1504	0.00160884	1.52945	-1.22161	2.9e-06	1.86345	-0.936541	0.00688933	1.62764	-1.14549	0.00287871	2.5686	-0.501237	0.0391442	3.60224
Goano01G1513	Chr01	- && sp|P92934|AAP6_ARATH Amino acid permease 6 OS=Arabidopsis thaliana OX=3702 GN=AAP6 PE=1 SV=1 && PF01490:Transmembrane amino acid transporter protein	36.9671	1.17493	0.00194027	13.002	-0.310742	0.389817	2.68736	-2.58428	0.000516259	2.24298	-2.85923	2.36e-07	11.6379	-0.498162	0.195538	16.2716
Goano01G0976	Chr01	- && sp|Q18600|ERP1B_CAEEL Putative endoplasmic reticulum metallopeptidase 1-B OS=Caenorhabditis elegans OX=6239 GN=C44B7.11 PE=1 SV=4 && PF04389:Peptidase family M28	0.820817	-1.80399	0.00195254	0.527077	-2.43237	0.000145787	0.680868	-2.05244	0.124727	0.545344	-2.38504	0.0430387	0.558355	-2.36225	0.000113754	2.85245
Goano01G1742	Chr01	- && - && -	1.13436	-1.86505	0.00206071	0.805139	-2.34032	4.16e-06	0.518494	-2.96806	1.36e-06	0.796592	-2.36503	0.000130312	0.142413	-4.84667	1.14e-12	4.10143
Goano01G1942	Chr01	- && - && PF13639:Ring finger domain	10.4701	1.23304	0.00208936	4.83036	0.142241	0.809594	3.43782	-0.346328	0.766598	7.77719	0.816687	0.26639	8.3569	0.907426	0.0880714	4.41001
Goano01G1381	Chr01	- && sp|Q93Y92|HBL2_GOSHI Non-symbiotic hemoglobin 2 OS=Gossypium hirsutum OX=3635 GN=HB2 PE=3 SV=1 && PF00042:Globin	4.05169	-1.46097	0.00215655	1.09425	-3.31305	8.76e-11	1.98924	-2.45835	1.2e-05	2.20965	-2.32142	0.0001029	4.35056	-1.35737	0.00201089	11.0489
Goano01G0566	Chr01	- && - && -	3.18454	2.10424	0.00225151	3.7268	2.35989	0.000142739	0.857389	0.240871	0.927603	0.776067	0.0848832	0.97258	1.18855	0.687425	0.567201	0.732705
Goano01G0408	Chr01	- && sp|Q9SYD6|DTX42_ARATH Protein DETOXIFICATION 42 OS=Arabidopsis thaliana OX=3702 GN=DTX42 PE=2 SV=2 && PF01554:MatE	1.04923	-1.74505	0.0024992	2.27954	-0.607832	0.17462	3.49392	0.00926198	0.992946	2.41285	-0.536926	0.439085	1.51696	-1.22499	0.0145767	3.50707
Goano01G0464	Chr01	- && sp|Q0WVU3|PHL5_ARATH Myb family transcription factor PHL5 OS=Arabidopsis thaliana OX=3702 GN=PHL5 PE=2 SV=1 && PF14379:MYB-CC type transfactor, LHEQLE motif|PF00249:Myb-like DNA-binding domain	28.3539	1.161	0.00269475	35.324	1.49604	1.39e-20	29.8315	1.2534	2.69e-05	18.5348	0.553911	0.0434202	7.89307	-0.692106	0.0382444	12.6316
Goano01G2911	Chr01	- && sp|O48809|LRX2_ARATH Leucine-rich repeat extensin-like protein 2 OS=Arabidopsis thaliana OX=3702 GN=LRX2 PE=1 SV=1 && -	11.8173	1.5889	0.00281799	3.63984	-0.0770734	0.880165	2.73461	-0.486804	0.683587	2.37043	-0.709118	0.21574	44.8906	3.52009	5.66e-34	3.87077
Goano01G0340	Chr01	- && sp|Q8GW29|LOG7_ARATH Cytokinin riboside 5'-monophosphate phosphoribohydrolase LOG7 OS=Arabidopsis thaliana OX=3702 GN=LOG7 PE=1 SV=2 && PF03641:Possible lysine decarboxylase	12.5537	4.10301	0.00293302	5.7733	3.02648	3.99e-06	3.64507	2.35846	0.0493281	1.84272	1.35859	0.38043	0.196445	-1.87995	0.286389	0.720784
Goano01G0115	Chr01	- && sp|Q9M2S4|LRKS4_ARATH L-type lectin-domain containing receptor kinase S.4 OS=Arabidopsis thaliana OX=3702 GN=LECRKS4 PE=2 SV=1 && PF00069:Protein kinase domain|PF00139:Legume lectin domain	1.53322	1.68916	0.00298273	0.425976	-0.132809	0.887649	0.541624	0.213655	0.891176	0.409879	-0.202061	0.892921	1.51628	1.67282	0.00327496	0.472384
Goano01G1568	Chr01	- && - && -	2.73939	2.51263	0.00315925	4.18615	3.14946	7.25e-06	1.73732	1.88067	0.22611	3.48654	2.87221	0.0134646	0	-5.15751	0.0433778	0.476392
Goano01G0199	Chr01	- && - && -	1.15513	5.30496	0.00322986	1.85896	6.01168	0.000138075	0	NA	NA	0.221979	2.93642	0.564564	0.18132	2.6255	0.523471	0.0276242
Goano01G1904	Chr01	- && - && PF08284:Retroviral aspartyl protease	0.453498	6.01254	0.00325733	0.686741	6.62757	5.62e-05	0.0286962	2.04961	1	0	NA	NA	0	NA	NA	0
Goano01G2375	Chr01	- && - && -	3.36633	1.01433	0.0032727	1.79362	0.128907	0.77849	0.884048	-0.888351	0.248832	0.778339	-1.08445	0.163735	2.22561	0.412962	0.380984	1.65219
Goano01G0990	Chr01	- && sp|P10708|CB12_SOLLC Chlorophyll a-b binding protein 7, chloroplastic OS=Solanum lycopersicum OX=4081 GN=CAB7 PE=3 SV=1 && PF00504:Chlorophyll A-B binding protein	0.365779	-2.25988	0.00335467	0.0556156	-4.93578	1.09e-06	0.108206	-3.97769	0.00383811	1.1635	-0.570805	0.615279	0.815377	-1.09952	0.102035	1.72914
Goano01G1938	Chr01	- && sp|Q9SI09|XERIC_ARATH Probable E3 ubiquitin-protein ligase XERICO OS=Arabidopsis thaliana OX=3702 GN=XERICO PE=1 SV=1 && PF13639:Ring finger domain	5.83054	2.19291	0.00341324	10.24	3.02189	5.85e-10	17.2517	3.77731	1.04e-10	14.6039	3.52335	3.8e-07	14.8793	3.53578	2.01e-14	1.2697
Goano01G2448	Chr01	- && sp|F4IUU1|RLP27_ARATH Receptor like protein 27 OS=Arabidopsis thaliana OX=3702 GN=RLP27 PE=2 SV=1 && PF13855:Leucine rich repeat	0.744629	2.52899	0.00347093	1.46858	3.52991	1e-07	3.51612	4.7916	7.61e-13	2.80154	4.45284	1.45e-13	2.94953	4.51381	1.84e-17	0.129224
Goano01G1417	Chr01	- && sp|Q84MA5|CAAT1_ARATH Cationic amino acid transporter 1 OS=Arabidopsis thaliana OX=3702 GN=CAT1 PE=1 SV=1 && PF13906:C-terminus of AA_permease|PF13520:Amino acid permease	1.18233	3.35692	0.00352923	0.576756	2.34694	0.0427415	0.286572	1.34117	0.737512	0	-4.38155	0.365927	0.0089042	-3.60983	0.265383	0.114409
Goano01G2112	Chr01	- && sp|Q9SF78|GDL29_ARATH GDSL esterase/lipase At1g71691 OS=Arabidopsis thaliana OX=3702 GN=At1g71691 PE=2 SV=1 && PF00657:GDSL-like Lipase/Acylhydrolase	6.89542	-1.30489	0.0036077	5.04589	-1.73315	4.11e-06	4.91014	-1.77078	0.000337048	6.35246	-1.41334	0.0031404	0.950475	-4.15766	4.74e-13	16.927
Goano01G2782	Chr01	- && sp|Q9LYV6|GEML5_ARATH GEM-like protein 5 OS=Arabidopsis thaliana OX=3702 GN=At5g13200 PE=1 SV=1 && PF02893:GRAM domain	1.16106	-1.41869	0.00365367	1.48474	-1.04366	0.0385643	0.975913	-1.64522	0.0321726	1.15329	-1.4182	0.0467032	2.45735	-0.343891	0.58153	3.0824
Goano01G1617	Chr01	- && - && PF04788:Protein of unknown function (DUF620)	0.418981	5.97416	0.00397347	0.409057	5.95902	0.00323965	0.12471	4.24943	0.484651	0	NA	NA	0	NA	NA	0
Goano01G0558	Chr01	- && sp|P52420|PUR2_ARATH Phosphoribosylamine--glycine ligase, chloroplastic OS=Arabidopsis thaliana OX=3702 GN=PUR2 PE=2 SV=2 && PF02844:Phosphoribosylglycinamide synthetase, N domain|PF02843:Phosphoribosylglycinamide synthetase, C domain|PF01071:Phospho	1.95244	-1.47322	0.0039889	15.9649	1.58094	2.73e-15	3.03677	-0.811963	0.0464003	1.25597	-2.09775	0.000916376	8.45258	0.634582	0.106724	5.38457
Goano01G1504	Chr01	- && - && PF13456:Reverse transcriptase-like	2.81846	-1.30577	0.00421905	3.10175	-1.14051	0.013683	5.33348	-0.36225	0.698162	6.95787	0.00962261	0.990576	13.8027	0.983671	0.00353957	6.92421
Goano01G1637	Chr01	- && - && -	3.4816	1.68553	0.00422413	5.28784	2.31822	9.62e-08	3.47415	1.70932	0.134803	1.31023	0.291633	0.827694	2.68518	1.31176	0.0413444	1.0723
Goano01G2523	Chr01	- && sp|Q9SYM1|MSL6_ARATH Mechanosensitive ion channel protein 6 OS=Arabidopsis thaliana OX=3702 GN=MSL6 PE=1 SV=1 && PF00924:Mechanosensitive ion channel	4.00144	-1.0796	0.00431339	13.1045	0.652845	0.00963871	19.1016	1.19708	0.00312791	14.7934	0.815405	0.00298103	2.65997	-1.67337	5.93e-07	8.41447
Goano01G1232	Chr01	- && sp|Q9LZS0|PTL_ARATH Trihelix transcription factor PTL OS=Arabidopsis thaliana OX=3702 GN=PTL PE=1 SV=1 && PF13837:Myb/SANT-like DNA-binding domain	2.59065	2.13988	0.00443958	0.582273	0.0221166	0.981212	0.762408	0.412264	0.828927	1.50473	1.37736	0.102166	5.08587	3.11963	3.61e-13	0.578788
Goano01G0691	Chr01	- && sp|O65499|ZAT3_ARATH Zinc finger protein ZAT3 OS=Arabidopsis thaliana OX=3702 GN=ZAT3 PE=1 SV=1 && PF13912:C2H2-type zinc finger	2.46854	3.35291	0.00449933	3.24677	3.75891	1.21e-05	1.50236	2.6717	0.131483	1.88849	2.98163	0.0348151	0.0672803	-1.82219	0.577967	0.235263
Goano01G0007	Chr01	- && sp|F4I8U2|APS2L_ARATH Inactive glucose-1-phosphate adenylyltransferase small subunit 2, chloroplastic OS=Arabidopsis thaliana OX=3702 GN=APS2 PE=1 SV=1 && PF00483:Nucleotidyl transferase	1.68549	1.83677	0.0045689	1.97953	2.09359	0.000157648	1.28451	1.47212	0.109124	0.747418	0.678734	0.644264	0.772072	0.710097	0.454796	0.467331
Goano01G0256	Chr01	- && sp|Q9LZS0|PTL_ARATH Trihelix transcription factor PTL OS=Arabidopsis thaliana OX=3702 GN=PTL PE=1 SV=1 && PF13837:Myb/SANT-like DNA-binding domain	6.58111	1.73026	0.00467575	1.66139	-0.220151	0.679628	2.60982	0.431003	0.66867	3.06854	0.650607	0.165672	7.59897	1.94366	4.19e-13	1.95646
Goano01G2176	Chr01	- && sp|Q6ZAR0|ROC1_ORYSJ Homeobox-leucine zipper protein ROC1 OS=Oryza sativa subsp. japonica OX=39947 GN=ROC1 PE=2 SV=1 && -	13.3708	2.07119	0.00503893	38.0674	3.59562	2.03e-05	61.1883	4.28276	4.2e-07	17.5995	2.47112	8.31e-05	34.1106	3.41359	5.65e-05	3.17182
Goano01G2467	Chr01	- && sp|Q8VYH6|B651B_ARATH Cytochrome b561 and DOMON domain-containing protein At4g17280 OS=Arabidopsis thaliana OX=3702 GN=At4g17280 PE=2 SV=1 && PF04526:Protein of unknown function (DUF568)	0.444633	5.79681	0.00511536	0.809323	6.67699	0.000145658	0.112262	3.82862	1	0.0600159	2.91795	1	0	NA	NA	0
Goano01G2593	Chr01	- && - && -	1.85248	5.43857	0.00520526	0.0482891	0.218016	1	0.131876	1.64598	1	0	NA	NA	0.0737204	0.783673	1	0.0404409
Goano01G0605	Chr01	- && sp|O80462|XLG1_ARATH Extra-large guanine nucleotide-binding protein 1 OS=Arabidopsis thaliana OX=3702 GN=XLG1 PE=1 SV=2 && PF00503:G-protein alpha subunit	0.366067	-1.64824	0.00529401	0.52276	-1.11377	0.0521448	1.01976	-0.146145	0.888304	0.27399	-2.05388	0.135356	0.238727	-2.25824	0.0053681	1.14047
Goano01G2439	Chr01	- && sp|Q9SRL7|RLP35_ARATH Receptor-like protein 35 OS=Arabidopsis thaliana OX=3702 GN=RLP35 PE=3 SV=1 && PF08263:Leucine rich repeat N-terminal domain	3.47446	3.17844	0.0054502	1.66493	2.14098	0.0876086	3.78017	3.33381	0.0521364	1.27664	1.75179	0.390063	2.99522	2.96183	0.00890589	0.37525
Goano01G2764	Chr01	- && - && -	2.24119	6.05604	0.00548632	0.936403	4.80881	0.0648777	0	NA	NA	0.74589	4.47011	0.44632	0	NA	NA	0
Goano01G2609	Chr01	- && sp|P93604|LRK10_WHEAT Rust resistance kinase Lr10 OS=Triticum aestivum OX=4565 GN=LRK10 PE=2 SV=1 && PF00069:Protein kinase domain	0.284074	-2.55895	0.00556582	0.544326	-1.60558	0.00350465	0.597274	-1.46973	0.0532109	0.425872	-1.97007	0.10044	0.272839	-2.64122	0.000405888	1.67167
Goano01G2314	Chr01	- && sp|H2DH18|C7A12_PANGI Cytochrome P450 CYP736A12 OS=Panax ginseng OX=4054 PE=2 SV=1 && PF00067:Cytochrome P450	2.01903	-1.20541	0.00559122	0.821003	-2.46837	1.93e-10	0.970346	-2.22978	0.00419902	2.78708	-0.72287	0.156715	3.61532	-0.361752	0.283655	4.599
Goano01G0046	Chr01	- && sp|Q07473|CB4A_ARATH Chlorophyll a-b binding protein CP29.1, chloroplastic OS=Arabidopsis thaliana OX=3702 GN=LHCB4.1 PE=1 SV=1 && PF00504:Chlorophyll A-B binding protein	0.395822	-2.00228	0.00580917	0.609833	-1.35313	0.0448989	0.326523	-2.24906	0.086498	1.35952	-0.205707	0.899216	3.88894	1.29118	0.00591848	1.56793
Goano01G2946	Chr01	- && sp|Q9SIX1|KCS9_ARATH 3-ketoacyl-CoA synthase 9 OS=Arabidopsis thaliana OX=3702 GN=KCS9 PE=2 SV=1 && PF08392:FAE1/Type III polyketide synthase-like protein|PF08541:3-Oxoacyl-[acyl-carrier-protein (ACP)] synthase III C terminal	0.328419	5.84453	0.00595163	0.457796	6.34005	0.00036486	0.0573709	3.34367	1	0	NA	NA	0	NA	NA	0
Goano01G2297	Chr01	- && sp|I1GTC2|TIR_BRADI TIR-only protein OS=Brachypodium distachyon OX=15368 GN=BRADI_1g24377v3 PE=1 SV=1 && PF01582:TIR domain	0.837053	5.64792	0.00657357	1.01051	5.94373	0.218889	0.898398	5.77652	0.0616941	5.04157	8.25002	4.76e-08	0.454683	4.76704	0.130969	0
Goano01G0523	Chr01	- && - && PF14111:Domain of unknown function (DUF4283)	3.57014	1.04623	0.00686711	0.886887	-0.935016	0.116851	0	-8.09784	6.9e-08	1.00074	-0.775349	0.626076	2.25016	0.379043	0.497737	1.71492
Goano01G1998	Chr01	- && sp|Q9FHG4|LRKS7_ARATH Probable L-type lectin-domain containing receptor kinase S.7 OS=Arabidopsis thaliana OX=3702 GN=LECRKS7 PE=2 SV=1 && PF00139:Legume lectin domain|PF00069:Protein kinase domain	1.20722	1.88724	0.00713261	0.703875	1.13069	0.154396	0.651836	1.02273	0.349864	0.0421843	-2.94802	0.115609	0.203025	-0.68317	0.591418	0.323464
Goano01G1715	Chr01	- && sp|A0A1P8B554|THLP1_ARATH Thaumatin-like protein 1 OS=Arabidopsis thaliana OX=3702 GN=TLP1 PE=2 SV=1 && PF00314:Thaumatin family	2.21309	1.83869	0.00719964	18.7211	4.93395	2.81e-58	4.88413	3.00078	4.62e-06	0.855313	0.474114	0.742206	1.07918	0.798802	0.425449	0.615477
Goano01G0108	Chr01	- && sp|Q38865|EXPA6_ARATH Expansin-A6 OS=Arabidopsis thaliana OX=3702 GN=EXPA6 PE=2 SV=2 && PF01357:Pollen allergen|PF03330:Lytic transglycolase	2.95211	1.30061	0.00761326	5.17898	2.13926	6.09e-08	4.2495	1.85514	7.6e-05	1.6524	0.479608	0.616737	2.02869	0.760277	0.1828	1.18516
Goano01G0428	Chr01	- && sp|O81973|C93A3_SOYBN Cytochrome P450 93A3 OS=Glycine max OX=3847 GN=CYP93A3 PE=2 SV=1 && PF00067:Cytochrome P450	2.36764	-1.31092	0.00790329	3.1879	-0.861343	0.0222382	3.3994	-0.769313	0.128067	5.37334	-0.120875	0.846548	1.2792	-2.20349	4.34e-09	5.8541
Goano01G2120	Chr01	- && - && PF04520:Senescence regulator	15.2081	1.08679	0.00847578	45.1934	2.67543	1.1e-74	22.3421	1.6625	6.87e-06	10.405	0.545611	0.0612495	20.5567	1.51293	6.29e-15	7.13053
Goano01G2390	Chr01	- && sp|Q9LKA0|IQD10_ARATH Protein IQ-DOMAIN 10 OS=Arabidopsis thaliana OX=3702 GN=IQD10 PE=1 SV=1 && -	21.9348	1.3406	0.00860058	6.21271	-0.448032	0.188813	7.07136	-0.258675	0.808439	5.23489	-0.70777	0.189035	10.426	0.271295	0.608021	8.54557
Goano01G2734	Chr01	- && sp|F4J424|RIC5_ARATH CRIB domain-containing protein RIC5 OS=Arabidopsis thaliana OX=3702 GN=RIC5 PE=1 SV=1 && PF00786:P21-Rho-binding domain	0.50075	5.16039	0.00878344	0	NA	NA	0	NA	NA	0	NA	NA	0.0221548	0.677851	1	0.0118708
Goano01G0568	Chr01	- && sp|Q9STW5|MACP2_ARATH MACPF domain-containing protein At4g24290 OS=Arabidopsis thaliana OX=3702 GN=At4g24290 PE=2 SV=1 && PF01823:MAC/Perforin domain	8.29017	-1.13042	0.00927833	12.504	-0.517218	0.030212	13.2057	-0.438002	0.147242	8.33699	-1.11464	2.84e-05	7.37235	-1.30707	3.19e-08	18.0789
Goano01G0443	Chr01	- && - && -	8.73161	-1.15573	0.00952584	8.39655	-1.18407	7.28e-05	4.51273	-2.08087	4.51e-09	3.49736	-2.46021	5.28e-11	1.17321	-4.05058	2.97e-27	19.2759
Goano01G0908	Chr01	- && sp|O48716|JGB_ARATH Protein JINGUBANG OS=Arabidopsis thaliana OX=3702 GN=JGB PE=1 SV=1 && -	1.08432	-1.53553	0.00965875	1.06612	-1.5443	0.00743042	1.96379	-0.658679	0.375641	2.1949	-0.510003	0.588187	6.62415	1.06884	0.00864513	3.12922
Goano01G2960	Chr01	- && sp|Q8W171|CYP1_SOYBN Peptidyl-prolyl cis-trans isomerase 1 OS=Glycine max OX=3847 GN=Cyp1 PE=2 SV=1 && PF00160:Cyclophilin type peptidyl-prolyl cis-trans isomerase/CLD	0.238987	-3.1064	0.00966454	0.152242	-3.6972	0.0033328	0.927895	-1.11508	0.545568	0.785641	-1.36846	0.439136	0	-6.88515	3.6e-05	2.02829
Goano01G2598	Chr01	- && sp|F4HTV4|RLP14_ARATH Receptor-like protein 14 OS=Arabidopsis thaliana OX=3702 GN=RLP14 PE=3 SV=1 && -	0.0454617	-4.00941	0.0096873	0.338592	-1.103	0.422013	0.0853788	-3.0804	0.150228	0.291485	-1.33043	0.511998	0.0264966	-4.74215	0.00591516	0.730792
Goano01G2647	Chr01	- && - && -	19.3169	1.14363	0.00993811	24.9716	1.53531	1.23e-05	10.3626	0.268714	0.776033	6.54157	-0.407124	0.734546	10.3227	0.237374	0.706133	8.67998
Goano01G2411	Chr01	- && - && -	7.74711	-1.17092	0.0109344	7.60178	-1.18099	0.0155819	3.80204	-2.17375	0.00650484	4.11967	-2.0717	0.00379509	3.44725	-2.34388	1.11e-06	17.3281
Goano01G2980	Chr01	- && - && PF03168:Late embryogenesis abundant protein	2.73695	1.22969	0.012345	1.2533	0.127244	0.858565	1.23708	0.112123	0.923499	1.06374	-0.118112	0.926727	1.4072	0.272431	0.725118	1.15556
Goano01G2016	Chr01	- && sp|Q94EG9|ZIP11_ARATH Zinc transporter 11 OS=Arabidopsis thaliana OX=3702 GN=ZIP11 PE=2 SV=1 && PF02535:ZIP Zinc transporter	2.51986	-1.00837	0.0124661	2.20765	-1.17844	0.00362113	2.71934	-0.873334	0.296276	3.28914	-0.611751	0.275422	2.9849	-0.771352	0.178991	5.03033
Goano01G0218	Chr01	- && sp|Q681X4|ZAT5_ARATH Zinc finger protein ZAT5 OS=Arabidopsis thaliana OX=3702 GN=ZAT5 PE=2 SV=1 && PF13912:C2H2-type zinc finger	0.573653	-1.76854	0.0131287	0.444768	-2.10833	0.00944782	0.832354	-1.21225	0.147484	1.08937	-0.837226	0.327958	0.11447	-4.08315	4.53e-06	1.94719
Goano01G2612	Chr01	- && - && -	2.35247	2.7727	0.0133991	4.31709	3.6554	1.78e-06	2.29417	2.76521	0.112428	0.814346	1.25823	0.573252	0	-4.82332	0.137728	0.33809
Goano01G2342	Chr01	- && sp|F4HPR5|DRP5A_ARATH Dynamin-related protein 5A OS=Arabidopsis thaliana OX=3702 GN=DRP5A PE=2 SV=1 && PF00350:Dynamin family	2.42561	1.16701	0.0137838	0.517648	-1.02961	0.079039	0.525664	-1.00934	0.309032	0.23458	-2.18714	0.063532	0.60237	-0.842643	0.219048	1.06794
Goano01G2534	Chr01	- && sp|O64973|RPS5_ARATH Disease resistance protein RPS5 OS=Arabidopsis thaliana OX=3702 GN=RPS5 PE=1 SV=2 && PF00931:NB-ARC domain	0.723476	1.38482	0.013906	0.588072	1.11283	0.0544198	0.385598	0.507011	0.617222	0.121919	-1.16677	0.304462	0.170805	-0.696438	0.438984	0.274053
Goano01G2410	Chr01	- && - && -	9.98921	-1.00756	0.0142989	8.41714	-1.23614	1.7e-05	6.90544	-1.5192	1.23e-05	3.54391	-2.4958	4.36e-07	1.88942	-3.41399	3.07e-23	19.9886
Goano01G0739	Chr01	- && sp|Q9FIA1|GDL87_ARATH GDSL esterase/lipase At5g55050 OS=Arabidopsis thaliana OX=3702 GN=At5g55050 PE=2 SV=1 && PF00657:GDSL-like Lipase/Acylhydrolase	1.16358	2.84502	0.0147855	0.786884	2.31341	0.0897633	0.0555838	-1.49406	0.770066	0.234674	0.566639	0.891016	0	-4.25879	0.264575	0.157971
Goano01G2775	Chr01	- && sp|Q9FY94|SWT15_ARATH Bidirectional sugar transporter SWEET15 OS=Arabidopsis thaliana OX=3702 GN=SWEET15 PE=1 SV=1 && PF03083:Sugar efflux transporter for intercellular exchange	0.27926	-2.36229	0.0162245	1.96366	0.470502	0.574895	1.38146	-0.028816	0.992133	4.48277	1.64959	0.0434737	15.1197	3.38736	8.47e-12	1.4229
Goano01G0727	Chr01	- && sp|Q39799|CHI1_GOSHI Endochitinase 1 OS=Gossypium hirsutum OX=3635 PE=3 SV=1 && PF00182:Chitinase class I|PF00187:Chitin recognition protein	0.352074	5.53408	0.0171465	0.0319912	2.09335	1	1.75596	7.87465	0.134559	2.74722	8.50609	3.89e-08	0.16075	4.40015	0.156178	0
Goano01G2576	Chr01	- && sp|Q8L9S1|R18AL_ARATH 60S ribosomal protein L18a-like protein OS=Arabidopsis thaliana OX=3702 GN=At1g29970 PE=2 SV=2 && -	3.52069	2.63965	0.017949	1.94595	1.81177	0.0748045	1.2378	1.16056	0.564902	1.2724	1.187	0.534247	1.95833	1.79572	0.110937	0.559986
Goano01G0425	Chr01	- && sp|Q42798|C93A1_SOYBN 3,9-dihydroxypterocarpan 6A-monooxygenase OS=Glycine max OX=3847 GN=CYP93A1 PE=1 SV=1 && PF00067:Cytochrome P450	4.40021	-1.18211	0.0180268	2.01048	-2.28151	3.17e-12	1.73392	-2.49439	3.58e-08	1.19695	-3.04356	4.1e-06	6.87327	-0.536965	0.133826	9.86742
Goano01G2182	Chr01	- && sp|Q5BPG5|VUP4_ARATH Vascular-related unknown protein 4 OS=Arabidopsis thaliana OX=3702 GN=VUP4 PE=2 SV=1 && -	1.67879	-1.36974	0.0186917	1.90488	-1.17288	0.0226933	2.59807	-0.72057	0.488923	7.25291	0.747326	0.430841	1.33742	-1.70175	0.00130117	4.32094
Goano01G0455	Chr01	- && sp|O80683|CAB25_ARATH Calmodulin-binding protein 25 OS=Arabidopsis thaliana OX=3702 GN=CAMBP25 PE=1 SV=1 && PF05678:VQ motif	14.6148	1.06128	0.018844	18.4306	1.4153	4.25e-06	14.888	1.10815	0.00489425	16.1205	1.20952	0.00223076	6.66102	-0.078972	0.888462	6.96802
Goano01G0763	Chr01	- && sp|F4KGN5|S40A2_ARATH Solute carrier family 40 member 2 OS=Arabidopsis thaliana OX=3702 GN=IREG2 PE=2 SV=1 && PF06963:Ferroportin1 (FPN1)	3.65175	-1.10005	0.0189603	6.65275	-0.217114	0.471166	9.25902	0.260833	0.660426	7.43766	-0.067618	0.907607	2.77849	-1.50504	2.32e-06	7.80234
Goano01G2762	Chr01	- && sp|Q8LPS1|LACS6_ARATH Long chain acyl-CoA synthetase 6, peroxisomal OS=Arabidopsis thaliana OX=3702 GN=LACS6 PE=1 SV=1 && PF00501:AMP-binding enzyme	0.994331	2.16681	0.0230722	1.96684	3.16546	1.92e-06	1.01268	2.22396	0.0806909	0.569906	1.38061	0.366159	0.644651	1.54293	0.19609	0.217284
Goano01G1526	Chr01	- && sp|O48651|SQE1_PANGI Squalene monooxygenase SE1 OS=Panax ginseng OX=4054 GN=SQE1 PE=2 SV=1 && PF08491:Squalene epoxidase	2.9947	1.0661	0.0245913	3.13588	1.16201	0.001832	2.02818	0.534398	0.466633	1.62089	0.198174	0.821167	8.23939	2.53021	3.69e-18	1.41567
Goano01G1909	Chr01	- && sp|Q6R8G7|PHO13_ARATH Phosphate transporter PHO1 homolog 3 OS=Arabidopsis thaliana OX=3702 GN=PHO1;H3 PE=2 SV=2 && PF03105:SPX domain	1.36662	2.35174	0.0254537	0.831617	1.65979	0.151392	0.340813	0.361971	0.920608	0.0502564	-2.40876	0.48894	0.274471	0.0281016	0.989686	0.268475
Goano01G1159	Chr01	- && sp|Q9ZUL3|IDD5_ARATH Protein indeterminate-domain 5, chloroplastic OS=Arabidopsis thaliana OX=3702 GN=IDD5 PE=1 SV=1 && -	1.05408	-1.0766	0.0259767	0.785776	-1.47275	0.00101912	1.26921	-0.780811	0.437294	0.683904	-1.68644	0.00953657	0.368747	-2.58406	1.55e-05	2.20287
Goano01G2305	Chr01	- && sp|A0A3G5BB24|NBS_NARPS Norbelladine synthase OS=Narcissus pseudonarcissus OX=39639 GN=NBS PE=1 SV=1 && PF00407:Pathogenesis-related protein Bet v I family	3.50849	1.86385	0.028035	3.87912	2.02987	0.0192401	3.96723	2.06055	0.0822725	1.27789	0.411433	0.879237	13.2442	3.77978	1.51e-11	0.962849
Goano01G0076	Chr01	- && sp|Q9ASS4|Y5838_ARATH Probably inactive leucine-rich repeat receptor-like protein kinase At5g48380 OS=Arabidopsis thaliana OX=3702 GN=At5g48380 PE=1 SV=1 && PF07714:Protein tyrosine kinase	0.449299	2.86083	0.028625	1.31628	4.43718	1.11e-06	1.46221	4.58813	2.01e-05	4.25809	6.12502	4.88e-16	0.516703	3.05906	0.0134786	0.0620421
Goano01G0631	Chr01	- && sp|Q9T072|BH025_ARATH Transcription factor bHLH25 OS=Arabidopsis thaliana OX=3702 GN=BHLH25 PE=2 SV=2 && PF00010:Helix-loop-helix DNA-binding domain	1.78503	-1.41721	0.0287978	0.412746	-3.50707	1.54e-13	1.57172	-1.57223	0.00762345	1.18881	-1.9883	0.00556003	0.358115	-3.74612	1.85e-09	4.71979
Goano01G0314	Chr01	- && - && PF07727:Reverse transcriptase (RNA-dependent DNA polymerase)	0.989827	3.88377	0.0288595	1.90722	4.8608	0.000120878	1.60288	4.5954	0.00951225	2.19299	5.03949	0.00144013	0.758394	3.48416	0.0551182	0.0688848
Goano01G1596	Chr01	- && sp|O22227|MIZ1_ARATH Protein MIZU-KUSSEI 1 OS=Arabidopsis thaliana OX=3702 GN=MIZ1 PE=1 SV=1 && PF04759:Protein of unknown function, DUF617	0.516046	-1.58623	0.0288684	1.13542	-0.423545	0.603829	1.18894	-0.355959	0.749265	1.79593	0.226303	0.840957	0.185302	-3.09144	0.00749755	1.53725
Goano01G1767	Chr01	- && - && PF03087:Arabidopsis protein of unknown function	0.416316	-2.47727	0.0292463	0.457161	-2.32187	0.0108162	0.567053	-2.00078	0.181722	0.998411	-1.19917	0.48223	0	-7.349	2.98e-06	2.29038
Goano01G2019	Chr01	- && sp|Q9FM79|PME62_ARATH Pectinesterase QRT1 OS=Arabidopsis thaliana OX=3702 GN=QRT1 PE=2 SV=1 && PF01095:Pectinesterase	1.1706	3.63952	0.0293139	1.64771	4.15766	0.000255328	1.18939	3.68158	0.0360493	0.880403	3.22727	0.230803	0.274144	1.52244	0.612329	0.0944046
Goano01G2474	Chr01	- && - && PF13855:Leucine rich repeat	3.64421	1.03975	0.0293872	1.76575	0.0196929	0.980803	3.8632	1.15083	0.127889	2.60656	0.569844	0.610304	2.37193	0.421347	0.522625	1.75819
Goano01G2666	Chr01	- && sp|Q9SXB4|Y1130_ARATH G-type lectin S-receptor-like serine/threonine-protein kinase At1g11300 OS=Arabidopsis thaliana OX=3702 GN=At1g11300 PE=2 SV=1 && PF01453:D-mannose binding lectin	2.56389	2.66543	0.0294635	4.34559	3.43984	0.000262638	6.44406	4.01787	0.000639281	8.77505	4.441	2.86e-06	0.890505	1.14306	0.596883	0.394084
Goano01G1896	Chr01	- && - && -	0.784161	-1.71773	0.0318977	0.748485	-1.75604	0.00937079	0.635717	-1.98424	0.0813096	0.799395	-1.6697	0.0401865	0.639967	-2.00545	0.00200642	2.54182
Goano01G0852	Chr01	- && sp|O22588|TIP32_ARATH Probable aquaporin TIP3-2 OS=Arabidopsis thaliana OX=3702 GN=TIP3-2 PE=2 SV=1 && PF00230:Major intrinsic protein	4.00493	2.08647	0.0339203	2.38592	1.37444	0.0456593	1.3068	0.509947	0.825604	0.117772	-2.96816	0.153751	1.58755	0.759546	0.405751	0.92537
Goano01G2698	Chr01	- && sp|Q6NL24|ECH1P_ARATH Probable enoyl-CoA hydratase 1, peroxisomal OS=Arabidopsis thaliana OX=3702 GN=ECHIA PE=1 SV=1 && PF00378:Enoyl-CoA hydratase/isomerase	0.17142	-2.63722	0.0345058	0.510457	-1.05403	0.278418	0.941354	-0.164414	0.925145	0.579738	-0.879633	0.655747	1.03248	-0.0575934	0.954795	1.0665
Goano01G0608	Chr01	- && sp|Q10EJ2|CSPLU_ORYSJ CASP-like protein 5C1 OS=Oryza sativa subsp. japonica OX=39947 GN=Os03g0767900 PE=2 SV=1 && PF04535:Domain of unknown function (DUF588)	1.62479	1.77261	0.0346037	0.444153	-0.0816893	0.948914	0.868052	0.885073	0.611861	0.512278	0.110916	0.95632	0.13165	-1.85627	0.232203	0.476165
Goano01G1972	Chr01	- && sp|Q8W1Y3|KN14F_ARATH Kinesin-like protein KIN-14F OS=Arabidopsis thaliana OX=3702 GN=KIN14F PE=1 SV=2 && PF14111:Domain of unknown function (DUF4283)|PF00225:Kinesin motor domain|PF00307:Calponin homology (CH) domain|PF14392:Zinc knuckle	1.52862	1.26541	0.0370731	0.613626	-0.0258959	0.973372	0.684867	0.13741	0.920766	0.54403	-0.207794	0.924176	0.191727	-1.72221	0.0289713	0.627863
Goano01G2105	Chr01	- && - && -	3.42184	1.83808	0.037482	2.22554	1.24073	0.204404	0.0387254	-4.46667	0.0825898	1.66177	0.809562	0.615103	0.136429	-2.83704	0.157562	0.944346
Goano01G0540	Chr01	- && sp|A7LXU3|BGH3B_BACO1 Beta-glucosidase BoGH3B OS=Bacteroides ovatus (strain ATCC 8483 / DSM 1896 / JCM 5824 / NCTC 11153) OX=411476 GN=BACOVA_02659 PE=1 SV=1 && PF00933:Glycosyl hydrolase family 3 N terminal domain|PF01915:Glycosyl hydrolase family 3	0.199281	5.16425	0.0386583	0.151117	4.79262	0.0597124	0	NA	NA	0	NA	NA	0.0389798	2.80506	0.610372	0
Goano01G0452	Chr01	- && - && -	0.77598	-2.43957	0.0401529	0	-6.5174	7.97e-05	0	-6.54243	0.000989617	1.92986	-1.12096	0.411663	2.61037	-0.705198	0.579324	4.1922
Goano01G0042	Chr01	- && - && -	0.779213	3.58833	0.0403712	1.14383	4.17108	0.00331641	0.576211	3.17334	0.216217	0.457916	2.8249	0.424469	0.138359	1.08022	0.815788	0.0650571
Goano01G2963	Chr01	- && sp|P27484|GRP2_NICSY Glycine-rich protein 2 OS=Nicotiana sylvestris OX=4096 GN=GRP-2 PE=2 SV=1 && PF00313:'Cold-shock' DNA-binding domain	1.42508	2.78343	0.0411243	3.17943	3.95454	3.09e-05	1.28708	2.68233	0.295708	1.64156	3.00682	0.0586569	1.44037	2.79929	0.0309011	0.200508
Goano01G2286	Chr01	- && - && PF06830:Root cap	3.40393	4.22453	0.0411765	1.88058	3.35947	0.000930493	6.24387	5.11293	0.00716151	0.921443	2.33192	0.184436	2.70154	3.88071	0.0530664	0.180529
Goano01G1496	Chr01	- && sp|A2XKR7|GAT18_ORYSI GATA transcription factor 18 OS=Oryza sativa subsp. indica OX=39946 GN=GATA18 PE=3 SV=1 && PF00320:GATA zinc finger|PF06200:tify domain|PF06203:CCT motif	0.131276	-2.25271	0.0424498	0.0315232	-4.2504	0.00139024	0.0754704	-3.01803	0.103327	0.149027	-2.04981	0.32737	0.153524	-2.01051	0.0977087	0.615124
Goano01G2812	Chr01	- && - && -	2.69305	1.41106	0.043267	2.19475	1.14104	0.128798	2.12471	1.09729	0.390139	3.3598	1.74482	0.0400293	0.783217	-0.367236	0.773531	1.00086
Goano01G0422	Chr01	- && sp|Q3EAI1|BH060_ARATH Transcription factor bHLH60 OS=Arabidopsis thaliana OX=3702 GN=BHLH60 PE=1 SV=1 && -	1.46205	-1.09728	0.0458561	1.86891	-0.717309	0.112169	1.88086	-0.706652	0.348188	2.06162	-0.587703	0.474945	0.502471	-2.63481	2.19e-07	3.09877
Goano01G1770	Chr01	- && - && PF04783:Protein of unknown function (DUF630)|PF04782:Protein of unknown function (DUF632)	12.0754	2.08443	0.0460525	0.385763	-2.84875	0.0469544	0.785302	-1.82152	0.194185	0.442298	-2.66506	0.00919026	5.20658	0.875818	0.0951319	2.80498
Goano01G1927	Chr01	- && - && -	0.331055	-2.75039	0.0466256	0.569777	-1.9298	0.0736457	0.415193	-2.38041	0.158105	0.964241	-1.18017	0.64904	0.0383277	-5.75921	0.00089623	2.18565
Goano01G0138	Chr01	- && sp|Q9FIU6|ORRM2_ARATH Organelle RRM domain-containing protein 2, mitochondrial OS=Arabidopsis thaliana OX=3702 GN=ORRM2 PE=1 SV=1 && PF00076:RNA recognition motif. (a.k.a. RRM, RBD, or RNP domain)	5.62425	1.07462	0.046993	3.48217	0.403996	0.51811	3.14818	0.259151	0.820534	3.90034	0.555419	0.5745	4.92742	0.879144	0.150031	2.66009
Goano01G0567	Chr01	- && - && -	2.86072	-1.9549	0.0478849	6.39299	-0.779867	0.258694	5.80083	-0.919515	0.338828	3.27042	-1.75521	0.647561	2.68144	-2.07027	0.0260158	11.0685
Goano01G1772	Chr01	- && - && PF03087:Arabidopsis protein of unknown function	1.66389	3.92691	0.0498833	9.30996	6.38885	2.02e-10	1.07004	3.33695	0.302725	0	-2.28333	1	7.43533	6.04814	1.06e-07	0.104692
Goano01G2307	Chr01	- && sp|P24805|TSJT1_TOBAC Stem-specific protein TSJT1 OS=Nicotiana tabacum OX=4097 GN=TSJT1 PE=2 SV=1 && PF12481:Aluminium induced protein	138.61	0.57959	0.0138109	605.88	2.72885	3.69e-161	471.231	2.36793	1.67e-51	475.829	2.36792	2.24e-23	1159.88	3.63806	1.31e-92	92.2201
Goano01G0603	Chr01	- && - && -	8.77989	0.81095	0.253471	178.19	5.17535	3.26e-81	18.0067	1.87309	0.010173	4.89845	-0.019727	0.990576	124.855	4.63481	7.67e-44	4.96021
Goano01G0751	Chr01	- && sp|F4JTP5|STY46_ARATH Serine/threonine-protein kinase STY46 OS=Arabidopsis thaliana OX=3702 GN=STY46 PE=1 SV=1 && PF07714:Protein tyrosine kinase	40.9853	0.886344	9.23e-06	86.3862	1.98679	5.22e-78	56.0587	1.36387	1.13e-08	30.7482	0.484223	0.0416952	28.9578	0.382704	0.0292212	21.9985
Goano01G2190	Chr01	- && sp|O23787|THI4_CITSI Thiamine thiazole synthase, chloroplastic OS=Citrus sinensis OX=2711 GN=THI1 PE=2 SV=1 && PF01946:Thi4 family	68.0286	0.741878	0.0277269	160.342	2.00796	1.21e-74	116.94	1.55431	1.14e-18	66.8197	0.733056	5.89e-05	202.463	2.31742	6.44e-48	40.2147
Goano01G2197	Chr01	- && sp|P0CG71|UBIQ1_CAEEL Polyubiquitin-A OS=Caenorhabditis elegans OX=6239 GN=ubq-1 PE=3 SV=1 && PF00240:Ubiquitin family	295.859	0.719795	9.51e-06	609.75	1.78644	3.8e-66	377.395	1.09537	8.35e-09	390.648	1.13148	1.2e-08	137.72	-0.387452	0.00133996	178.399
Goano01G2681	Chr01	- && sp|Q9SBJ1|PDK_ARATH [Pyruvate dehydrogenase (acetyl-transferring)] kinase, mitochondrial OS=Arabidopsis thaliana OX=3702 GN=PDK PE=1 SV=1 && PF10436:Mitochondrial branched-chain alpha-ketoacid dehydrogenase kinase|PF02518:Histidine kinase-, DNA gyras	39.8584	0.469227	0.0253247	107.761	1.92972	3.85e-59	73.2891	1.37481	8.54e-16	52.8931	0.890775	1.33e-05	22.7848	-0.338314	0.0984603	28.5435
Goano01G1344	Chr01	- && sp|P0CG85|UBI1P_NICSY Polyubiquitin OS=Nicotiana sylvestris OX=4096 GN=UBI11 PE=2 SV=1 && PF00240:Ubiquitin family	102.3	0.435382	0.0397851	233.668	1.65337	6.32e-59	95.8233	0.368479	0.155092	134.225	0.841356	1.32e-08	229.711	1.60135	9.96e-31	74.9754
Goano01G0241	Chr01	- && sp|Q9SJQ1|PXC1_ARATH Leucine-rich repeat receptor-like protein kinase PXC1 OS=Arabidopsis thaliana OX=3702 GN=PXC1 PE=1 SV=1 && PF00069:Protein kinase domain|PF13855:Leucine rich repeat	54.1026	0.372598	0.44057	5.4106	-2.91967	8.13e-58	6.16935	-2.72792	9.44e-24	7.37272	-2.48397	1.61e-16	28.2184	-0.56276	0.0245382	41.2818
Goano01G1083	Chr01	- && sp|Q9ZSQ4|PGMC_POPTN Phosphoglucomutase, cytoplasmic OS=Populus tremula OX=113636 GN=PGM1 PE=2 SV=1 && PF00408:Phosphoglucomutase/phosphomannomutase, C-terminal domain|PF02880:Phosphoglucomutase/phosphomannomutase, alpha/beta/alpha domain III|PF02878	37.1505	-0.830957	5.04e-06	20.0699	-1.69231	8.11e-57	42.7615	-0.599656	0.000101826	60.3519	-0.115854	0.674632	46.4465	-0.508688	0.000394053	65.4524
Goano01G0217	Chr01	- && sp|P25818|TIP11_ARATH Aquaporin TIP1-1 OS=Arabidopsis thaliana OX=3702 GN=TIP1-1 PE=1 SV=1 && PF00230:Major intrinsic protein	81.4336	-0.0543678	0.972519	15.5783	-2.40393	2.85e-55	11.2429	-2.8715	0.000190433	138.875	0.742062	0.0330185	75.4717	-0.152772	0.494423	83.1128
Goano01G0208	Chr01	- && sp|Q9ZR72|AB1B_ARATH ABC transporter B family member 1 OS=Arabidopsis thaliana OX=3702 GN=ABCB1 PE=1 SV=1 && PF00005:ABC transporter|PF00664:ABC transporter transmembrane region	33.7623	-0.570004	0.172269	8.24591	-2.57378	4.53e-52	16.571	-1.5646	2.02e-17	24.5971	-1.00798	2.85e-05	28.0526	-0.832961	1.2e-05	49.5018
Goano01G1791	Chr01	- && sp|P17598|CATA1_GOSHI Catalase isozyme 1 OS=Gossypium hirsutum OX=3635 GN=CAT1 PE=2 SV=2 && PF06628:Catalase-related immune-responsive|PF00199:Catalase	69.7884	-0.409881	0.00622971	256.685	1.4934	6.82e-47	203.999	1.1631	1.03e-18	211.65	1.20293	5.08e-15	99.1628	0.0935904	0.663408	92.0141
Goano01G1469	Chr01	- && sp|Q9M9E8|FB92_ARATH F-box protein At1g78280 OS=Arabidopsis thaliana OX=3702 GN=At1g78280 PE=2 SV=3 && PF12937:F-box-like|PF13621:Cupin-like domain	47.2205	0.415026	0.0740566	107.003	1.61671	5.43e-46	58.3789	0.744085	1.7e-06	42.893	0.28601	0.112626	32.6653	-0.122052	0.54755	35.2032
Goano01G2581	Chr01	- && sp|Q93XX4|C2D61_ARATH C2 domain-containing protein At1g53590 OS=Arabidopsis thaliana OX=3702 GN=NTMC2T6.1 PE=1 SV=2 && PF00168:C2 domain	159.7	0.545655	0.02634	298.132	1.46782	1.09e-45	201.941	0.907197	9.7e-08	179.501	0.723633	1.69e-05	44.0394	-1.31849	9.73e-24	108.773
Goano01G1746	Chr01	- && sp|P93005|PP181_ARATH Pentatricopeptide repeat-containing protein At2g33680 OS=Arabidopsis thaliana OX=3702 GN=PCMP-E19 PE=3 SV=1 && PF13716:Divergent CRAL/TRIO domain	12.1831	0.390585	0.421322	40.3369	2.15004	1.31e-45	22.7014	1.32166	1.07e-07	31.464	1.77895	2.6e-17	49.9705	2.43133	3.52e-50	9.1772
Goano01G0404	Chr01	- && sp|Q10MI0|SRL2_ORYSJ Protein SEMI-ROLLED LEAF 2 OS=Oryza sativa subsp. japonica OX=39947 GN=SRL2 PE=2 SV=1 && -	9.52743	0.617797	0.0435657	34.4115	2.49277	1.05e-42	22.6787	1.89182	6.42e-10	10.8485	0.814922	0.0663858	12.0287	0.949966	0.00108265	6.17188
Goano01G0204	Chr01	- && sp|P52838|FSTL_FLABI Flavonol sulfotransferase-like OS=Flaveria bidentis OX=4224 PE=2 SV=1 && PF00685:Sulfotransferase domain	167.513	0.334812	0.0559537	45.8379	-1.5097	2.94e-39	44.3983	-1.55446	4.5e-22	37.1002	-1.82688	4.04e-25	65.5671	-1.01999	2.57e-15	131.709
Goano01G2044	Chr01	- && sp|Q9LDL7|PAT1_ARATH Scarecrow-like transcription factor PAT1 OS=Arabidopsis thaliana OX=3702 GN=PAT1 PE=1 SV=1 && PF03514:GRAS domain family	37.3102	0.0965627	0.72156	103.174	1.58664	3.02e-39	78.8628	1.20007	1.47e-08	77.5307	1.1622	1.09e-12	21.6825	-0.690464	4.12e-05	34.6681
Goano01G2931	Chr01	- && sp|Q9LY48|JOX3_ARATH Jasmonate-induced oxygenase 3 OS=Arabidopsis thaliana OX=3702 GN=JOX3 PE=1 SV=1 && PF03171:2OG-Fe(II) oxygenase superfamily|PF14226:non-haem dioxygenase in morphine synthesis N-terminal	38.9326	-0.974578	5.18e-07	23.587	-1.67334	9.67e-39	42.4235	-0.825189	1.24e-07	66.4045	-0.192293	0.478418	32.4879	-1.23886	3.46e-20	75.9228
Goano01G0368	Chr01	- && sp|Q9SJ62|WDL4_ARATH Protein WVD2-like 4 OS=Arabidopsis thaliana OX=3702 GN=WDL4 PE=1 SV=2 && PF06886:Targeting protein for Xklp2 (TPX2)	22.541	-0.621672	0.0157655	9.0166	-1.91552	6.76e-36	8.53848	-1.99305	3.2e-22	11.0096	-1.63966	5.76e-15	7.93763	-2.12705	1.13e-25	34.3323
Goano01G1325	Chr01	- && - && -	64.6914	-0.951397	0.000542564	25.5241	-2.26455	1.32e-34	68.3671	-0.841798	0.017082	51.5439	-1.26329	0.00482709	34.2848	-1.86772	1.44e-09	123.788
Goano01G0235	Chr01	- && sp|P36616|DSK1_SCHPO Protein kinase dsk1 OS=Schizosaccharomyces pombe (strain 972 / ATCC 24843) OX=284812 GN=dsk1 PE=3 SV=2 && PF00069:Protein kinase domain	7.21394	-0.319206	0.188486	29.6354	1.7435	1.67e-34	18.3824	1.05569	1.09e-07	16.3736	0.875427	5.62e-05	14.7584	0.710743	0.00344303	8.93133
Goano01G1822	Chr01	- && sp|Q9SFX3|OST1A_ARATH Dolichyl-diphosphooligosaccharide--protein glycosyltransferase subunit 1A OS=Arabidopsis thaliana OX=3702 GN=OST1A PE=2 SV=1 && PF04597:Ribophorin I	2.73415	0.528429	0.16168	12.6735	2.76674	2.21e-33	2.52896	0.443872	0.510295	1.53006	-0.295102	0.695844	3.89823	1.04103	0.00247933	1.87811
Goano01G2438	Chr01	- && sp|Q9C637|RLP6_ARATH Receptor-like protein 6 OS=Arabidopsis thaliana OX=3702 GN=RLP6 PE=3 SV=1 && PF08263:Leucine rich repeat N-terminal domain|PF13855:Leucine rich repeat	5.30973	-0.0152262	0.967373	0.603633	-3.12976	1.82e-32	0.40637	-3.69887	9.99e-10	2.4072	-1.14622	2.22e-05	12.3994	1.20248	8.58e-06	5.33157
Goano01G1754	Chr01	- && sp|Q9FH04|ADHL7_ARATH Alcohol dehydrogenase-like 7 OS=Arabidopsis thaliana OX=3702 GN=At5g42250 PE=2 SV=1 && PF08240:Alcohol dehydrogenase GroES-like domain|PF00107:Zinc-binding dehydrogenase	13.2354	-0.792178	0.00101976	3.8517	-2.54891	6.77e-32	1.42912	-3.97462	2.69e-39	10.487	-1.11326	0.00050956	12.1413	-0.9175	0.000206318	22.6917
Goano01G0214	Chr01	- && sp|Q9SCP2|PLY12_ARATH Probable pectate lyase 12 OS=Arabidopsis thaliana OX=3702 GN=At3g53190 PE=2 SV=2 && PF00544:Pectate lyase	13.1952	-0.264372	0.804857	1.64764	-3.23265	4.53e-31	3.11596	-2.31129	1.31e-13	1.61427	-3.27394	3.22e-28	12.7413	-0.307733	0.271332	15.6203
Goano01G0504	Chr01	- && sp|Q9LES4|L2HDH_ARATH L-2-hydroxyglutarate dehydrogenase, mitochondrial OS=Arabidopsis thaliana OX=3702 GN=L2HGDH PE=1 SV=1 && PF01266:FAD dependent oxidoreductase	11.7646	0.784733	0.00452358	27.9851	2.05784	4.15e-28	21.8586	1.70262	1.77e-10	11.8572	0.806701	0.00754755	9.42739	0.460794	0.114359	6.78107
Goano01G1758	Chr01	- && - && PF00257:Dehydrin	600.013	0.302005	0.401943	1559.82	1.70098	4.44e-28	543.065	0.179782	0.618538	1092.46	1.17552	1.6e-05	235.673	-1.05404	0.0187656	484.206
Goano01G2090	Chr01	- && - && -	577.702	-0.70966	3.74e-07	386.674	-1.26503	4.58e-28	401.05	-1.2109	7.62e-06	453.906	-1.04528	8.15e-05	327.705	-1.53011	4.57e-35	937.532
Goano01G0676	Chr01	- && - && PF13456:Reverse transcriptase-like	15.3884	-0.416343	0.141754	59.2978	1.55245	1e-26	46.4697	1.20255	2.5e-08	40.4306	0.988777	0.000305564	118.444	2.52369	1.55e-60	20.3795
Goano01G2287	Chr01	- && sp|Q9LK35|THE1_ARATH Receptor-like protein kinase THESEUS 1 OS=Arabidopsis thaliana OX=3702 GN=THE1 PE=1 SV=1 && PF07714:Protein tyrosine kinase|PF12819:Malectin-like domain	9.61269	-0.945787	0.000694771	4.58559	-1.98711	1.07e-26	6.8888	-1.39765	6.23e-08	9.94386	-0.880909	0.00116783	11.1379	-0.731694	0.00046715	18.3296
Goano01G0022	Chr01	- && sp|O80915|PR1B4_ARATH PRA1 family protein B4 OS=Arabidopsis thaliana OX=3702 GN=PRA1B4 PE=1 SV=1 && PF03208:PRA1 family protein	47.3787	0.807463	2.19e-06	68.4895	1.36444	3.13e-26	30.538	0.200147	0.437854	20.1245	-0.414479	0.111008	26.249	-0.045272	0.885946	26.8486
Goano01G2022	Chr01	- && sp|Q39218|SAT3_ARATH Serine acetyltransferase 3, mitochondrial OS=Arabidopsis thaliana OX=3702 GN=SAT3 PE=1 SV=3 && PF00132:Bacterial transferase hexapeptide (six repeats)|PF06426:Serine acetyltransferase, N-terminal	23.4603	0.624181	0.00841079	43.2415	1.53337	3.94e-26	21.3575	0.5172	0.033165	22.0405	0.548945	0.0156299	140.96	3.21093	6.29e-112	15.0751
Goano01G1774	Chr01	- && - && -	16.6046	0.634443	0.00617216	31.5796	1.5842	4.87e-26	17.8879	0.765154	0.0347827	21.6982	1.03076	5.91e-06	5.57826	-0.941679	0.00130734	10.624
Goano01G1721	Chr01	- && sp|Q84M95|PBL28_ARATH Probable serine/threonine-protein kinase PBL28 OS=Arabidopsis thaliana OX=3702 GN=PBL28 PE=2 SV=1 && PF07714:Protein tyrosine kinase	31.3854	0.655102	0.0292075	51.7022	1.39504	2.2e-25	30.4607	0.633453	0.0863581	27.4701	0.471133	0.042504	16.5114	-0.277801	0.331541	19.8269
Goano01G0450	Chr01	- && sp|Q43155|GLTB_SPIOL Ferredoxin-dependent glutamate synthase, chloroplastic OS=Spinacia oleracea OX=3562 GN=FdGOGAT PE=1 SV=3 && PF01645:Conserved region in glutamate synthase|PF01493:GXGXG motif|PF04898:Glutamate synthase central domain|PF00310:Glut	17.6176	-0.814983	1.87e-09	13.4694	-1.17838	2.49e-25	20.2885	-0.586129	6.78e-05	23.0695	-0.413959	0.0482822	26.2628	-0.242208	0.0704465	30.7659
Goano01G0606	Chr01	- && sp|M4ISH1|CCL6_HUMLU Probable CoA ligase CCL6 OS=Humulus lupulus OX=3486 GN=CCL6 PE=2 SV=1 && PF00501:AMP-binding enzyme	28.8872	-0.999197	1.49e-05	14.6265	-1.95513	2.65e-25	34.4707	-0.717205	1.08e-07	44.1153	-0.374423	0.0785062	5.96208	-3.2751	1.2e-52	57.2321
Goano01G0813	Chr01	- && sp|A0A1P8B554|THLP1_ARATH Thaumatin-like protein 1 OS=Arabidopsis thaliana OX=3702 GN=TLP1 PE=2 SV=1 && PF00314:Thaumatin family	23.5991	-0.0558285	0.924068	4.73203	-2.34564	2.73e-25	6.58212	-1.86684	2.4e-08	3.33691	-2.86127	3.69e-21	11.6395	-1.0729	1.4e-06	24.245
Goano01G0413	Chr01	- && sp|Q9XFW4|LPAT2_BRANA 1-acyl-sn-glycerol-3-phosphate acyltransferase 2 OS=Brassica napus OX=3708 GN=LPAT2 PE=2 SV=1 && PF01553:Acyltransferase|PF16076:Acyltransferase C-terminus	15.7989	-0.601922	0.0112048	7.62139	-1.62798	5.3e-25	11.2844	-1.06025	1.86e-08	10.9943	-1.111	0.001409	2.2425	-3.42115	3.96e-65	23.7659
Goano01G2916	Chr01	- && sp|P40781|CYPR4_CYNCA Protein CYPRO4 OS=Cynara cardunculus OX=4265 GN=CYPRO4 PE=2 SV=1 && PF08553:VID27 C-terminal WD40-like domain	48.5108	0.654883	0.000273506	68.7641	1.18119	6.05e-25	52.1209	0.782367	7.96e-07	49.8789	0.705865	9.9e-05	24.7238	-0.321879	0.056903	30.6083
Goano01G2971	Chr01	- && sp|Q9ZVX8|PIP28_ARATH Probable aquaporin PIP2-8 OS=Arabidopsis thaliana OX=3702 GN=PIP2-8 PE=1 SV=1 && PF00230:Major intrinsic protein	124.976	-0.11347	0.786609	42.1182	-1.65404	2.91e-24	64.2568	-1.04287	0.000243085	40.7517	-1.71335	1.24e-21	65.6352	-1.04082	5.43e-08	133.725
Goano01G0246	Chr01	- && sp|P42896|ENO_RICCO Enolase OS=Ricinus communis OX=3988 PE=2 SV=1 && PF03952:Enolase, N-terminal domain|PF00113:Enolase, C-terminal TIM barrel domain	395.269	0.483669	0.0234377	567.151	1.03204	4.87e-23	474.098	0.775141	0.000521911	402.045	0.523507	0.000821926	743.079	1.39432	1.16e-30	279.915
Goano01G1497	Chr01	- && - && PF14683:Polysaccharide lyase family 4, domain III|PF06045:Rhamnogalacturonate lyase family|PF14686:Polysaccharide lyase family 4, domain II	7.56717	-0.496871	0.417874	1.98322	-2.39816	5.12e-23	2.12997	-2.29168	8.61e-05	3.88227	-1.43955	5.66e-06	7.42751	-0.518643	0.146711	10.536
Goano01G1903	Chr01	- && sp|Q42962|PGKY_TOBAC Phosphoglycerate kinase, cytosolic OS=Nicotiana tabacum OX=4097 PE=2 SV=1 && PF00162:Phosphoglycerate kinase	294.237	0.25002	0.302795	491.98	1.01923	5.3e-23	391.892	0.692604	3.66e-05	402.183	0.716124	4.17e-05	535.241	1.11326	4.96e-17	244.965
Goano01G2909	Chr01	- && - && PF00168:C2 domain	27.079	0.52249	0.111549	57.1037	1.6208	8.76e-23	43.2534	1.22032	1.08e-06	29.015	0.631453	0.0580829	19.9439	0.0762738	0.827684	18.7475
Goano01G1646	Chr01	- && sp|Q43636|TRXH_RICCO Thioredoxin H-type OS=Ricinus communis OX=3988 PE=3 SV=1 && PF00085:Thioredoxin	204.785	0.308763	0.16288	393.414	1.27678	6.91e-22	386.634	1.25269	1.47e-11	531.59	1.69844	6.93e-12	178.407	0.107843	0.594381	163.902
Goano01G2089	Chr01	- && sp|Q8RWE8|GGAP1_ARATH GDP-L-galactose phosphorylase 1 OS=Arabidopsis thaliana OX=3702 GN=VTC2 PE=1 SV=1 && -	550.587	-0.727549	5.71e-06	408.867	-1.13408	5.78e-21	412.718	-1.11927	1.83e-07	520.621	-0.797351	1.88e-08	325.914	-1.48776	1.35e-30	905.514
Goano01G2391	Chr01	- && sp|Q8LPR5|TCP4_ARATH Transcription factor TCP4 OS=Arabidopsis thaliana OX=3702 GN=TCP4 PE=1 SV=1 && PF03634:TCP family transcription factor	5.8818	-0.835491	0.00116031	2.90172	-1.83297	1.15e-20	2.47293	-2.06199	6.76e-08	2.95479	-1.81835	1.64e-06	3.75037	-1.48881	4.6e-11	10.4253
Goano01G1182	Chr01	- && sp|Q9C9W9|ADO3_ARATH Adagio protein 3 OS=Arabidopsis thaliana OX=3702 GN=ADO3 PE=1 SV=1 && PF13426:PAS domain|PF13418:Galactose oxidase, central domain|PF13415:Galactose oxidase, central domain|PF07646:Kelch motif	7.88658	0.321004	0.177199	17.0473	1.45854	3.21e-20	6.37781	0.040849	0.925468	8.04952	0.362955	0.391175	9.74248	0.623751	0.00559857	6.26387
Goano01G2783	Chr01	- && sp|Q93ZM9|TIF9_ARATH Protein TIFY 9 OS=Arabidopsis thaliana OX=3702 GN=TIFY9 PE=1 SV=1 && PF06200:tify domain|PF09425:Divergent CCT motif	69.4234	0.764173	0.00278008	108.734	1.4354	2.63e-19	65.372	0.701957	0.0264266	44.4509	0.131935	0.750752	29.2044	-0.489048	0.0675183	40.5962
Goano01G2531	Chr01	- && sp|Q9FLB4|DRL31_ARATH Putative disease resistance protein At5g05400 OS=Arabidopsis thaliana OX=3702 GN=At5g05400 PE=3 SV=1 && PF00931:NB-ARC domain	10.7249	-0.543837	0.0177199	5.82397	-1.40341	3.15e-19	10.3001	-0.578752	0.00833138	8.69868	-0.836043	0.00165963	17.3939	0.149273	0.464793	15.5379
Goano01G1416	Chr01	- && sp|F4IIU4|AIR9_ARATH 187-kDa microtubule-associated protein AIR9 OS=Arabidopsis thaliana OX=3702 GN=AIR9 PE=1 SV=1 && -	27.0007	-0.272045	0.184716	15.0214	-1.09262	3.33e-19	24.7994	-0.367524	0.179464	20.4733	-0.657435	0.0166702	22.2215	-0.554119	4.7e-05	32.3191
Goano01G1801	Chr01	- && - && PF05742:Transport and Golgi organisation 2	0.392134	-1.15919	0.408907	12.3768	3.8348	3.66e-19	0.81765	-0.0662804	0.97583	0.345473	-1.32463	0.556435	6.13823	2.80451	2.69e-06	0.861345
Goano01G1046	Chr01	- && sp|Q9S7Z8|PIN3_ARATH Auxin efflux carrier component 3 OS=Arabidopsis thaliana OX=3702 GN=PIN3 PE=1 SV=1 && PF03547:Membrane transport protein	12.3005	-0.380814	0.444989	4.56601	-1.77911	3.84e-19	6.50502	-1.26747	4.13e-07	8.17689	-0.950054	0.00321293	10.7657	-0.568537	0.0131283	15.8146
Goano01G1799	Chr01	- && sp|Q9LDZ5|PBL21_ARATH Probable serine/threonine-protein kinase PBL21 OS=Arabidopsis thaliana OX=3702 GN=PBL21 PE=1 SV=1 && PF00069:Protein kinase domain	15.9963	-0.254831	0.494376	5.53432	-1.75878	7.17e-19	6.76548	-1.46657	1.44e-05	11.2522	-0.746594	0.0088688	20.8489	0.128799	0.564197	18.8846
Goano01G0405	Chr01	- && sp|Q10MI0|SRL2_ORYSJ Protein SEMI-ROLLED LEAF 2 OS=Oryza sativa subsp. japonica OX=39947 GN=SRL2 PE=2 SV=1 && -	6.56562	0.113716	0.856557	23.8851	1.99937	9.01e-19	18.1207	1.60095	4.58e-07	6.50441	0.108462	0.90152	10.259	0.752172	0.0125802	6.03768
Goano01G1719	Chr01	- && sp|F4I0P8|VP35B_ARATH Vacuolar protein sorting-associated protein 35B OS=Arabidopsis thaliana OX=3702 GN=VPS35B PE=1 SV=1 && PF03635:Vacuolar protein sorting-associated protein 35	23.6497	0.94675	4.01e-06	30.9443	1.35805	1.54e-18	14.9847	0.312976	0.450276	15.0875	0.309681	0.393841	12.4778	0.0217277	0.945862	12.1777
Goano01G0838	Chr01	- && sp|Q39613|CYPH_CATRO Peptidyl-prolyl cis-trans isomerase OS=Catharanthus roseus OX=4058 GN=PCKR1 PE=1 SV=1 && PF00160:Cyclophilin type peptidyl-prolyl cis-trans isomerase/CLD	657.194	0.879244	9.9e-07	735.509	1.06808	2.01e-18	593.609	0.759961	0.00975515	641.914	0.859428	1.5e-07	1243.69	1.79855	9.97e-36	354.109
Goano01G1812	Chr01	- && sp|Q9FII2|FK117_ARATH F-box/kelch-repeat protein At5g42350 OS=Arabidopsis thaliana OX=3702 GN=At5g42350 PE=2 SV=1 && PF00646:F-box domain|PF01344:Kelch motif	15.8502	-0.618885	0.0234931	8.6828	-1.45982	2.08e-18	14.1638	-0.752149	0.0150174	16.0874	-0.581878	0.00999998	17.519	-0.473933	0.0173492	24.0965
Goano01G2099	Chr01	- && sp|O04057|ASPR_CUCPE Aspartic proteinase OS=Cucurbita pepo OX=3663 PE=2 SV=1 && PF03489:Saposin-like type B, region 2|PF05184:Saposin-like type B, region 1|PF00026:Eukaryotic aspartyl protease	30.9297	-0.953442	9.97e-08	21.5939	-1.44565	2.2e-18	1.0237	-5.84173	4.41e-95	36.6444	-0.694893	0.00115114	14.7287	-2.02576	6.14e-32	59.3574
Goano01G2001	Chr01	- && sp|Q9FM65|FLA1_ARATH Fasciclin-like arabinogalactan protein 1 OS=Arabidopsis thaliana OX=3702 GN=FLA1 PE=1 SV=1 && PF02469:Fasciclin domain	32.7392	0.385176	0.308459	8.45705	-1.53843	3.33e-18	14.6989	-0.739217	0.00640167	16.7597	-0.563732	0.0265461	32.7555	0.388798	0.0311339	24.7842
Goano01G0541	Chr01	- && sp|Q38970|ACC1_ARATH Acetyl-CoA carboxylase 1 OS=Arabidopsis thaliana OX=3702 GN=ACC1 PE=1 SV=1 && PF01039:Carboxyl transferase domain|PF00364:Biotin-requiring enzyme|PF08326:Acetyl-CoA carboxylase, central region|PF02785:Biotin carboxylase C-termina	34.3821	-0.538174	0.00907275	22.7758	-1.10511	1.07e-17	31.1304	-0.652862	0.00240098	32.8822	-0.587124	0.0281207	19.8535	-1.33046	1.59e-17	49.4505
Goano01G1451	Chr01	- && sp|O48676|U74B1_ARATH UDP-glycosyltransferase 74B1 OS=Arabidopsis thaliana OX=3702 GN=UGT74B1 PE=1 SV=1 && PF00201:UDP-glucoronosyl and UDP-glucosyl transferase	13.695	0.895206	0.000252226	20.674	1.51438	1.23e-17	20.701	1.51838	7.94e-11	16.7428	1.19914	8.13e-05	7.85943	0.0927355	0.805843	7.2923
Goano01G1106	Chr01	- && - && -	215.349	0.87092	3.73e-06	277.239	1.26058	1.71e-17	142.899	0.305274	0.340271	171.145	0.552463	0.0467032	116.184	-0.0214468	0.938674	116.802
Goano01G2694	Chr01	- && sp|F4HWQ8|CVIF1_ARATH Cell wall / vacuolar inhibitor of fructosidase 1 OS=Arabidopsis thaliana OX=3702 GN=C/VIF1 PE=1 SV=1 && PF04043:Plant invertase/pectin methylesterase inhibitor	9.7627	-0.814638	0.0727851	2.62634	-2.68597	2.53e-17	3.92553	-2.10038	3.49e-06	11.1728	-0.604495	0.198991	12.5447	-0.452664	0.19437	17.002
Goano01G1861	Chr01	- && sp|Q8LCG7|NFYC2_ARATH Nuclear transcription factor Y subunit C-2 OS=Arabidopsis thaliana OX=3702 GN=NFYC2 PE=1 SV=2 && PF00808:Histone-like transcription factor (CBF/NF-Y) and archaeal histone	29.4779	0.45651	0.169042	51.9105	1.29413	2.94e-17	30.2451	0.51531	0.101912	30.4189	0.510865	0.0725317	14.8471	-0.538353	0.0132792	21.3752
Goano01G2414	Chr01	- && sp|Q7G8Y3|ISW2_ORYSJ Probable chromatin-remodeling complex ATPase chain OS=Oryza sativa subsp. japonica OX=39947 GN=Os01g0367900 PE=2 SV=2 && PF00176:SNF2 family N-terminal domain	22.6537	-0.238471	0.335131	6.87133	-1.93331	3.68e-17	0.217466	-6.91588	0.000857483	24.0478	-0.138998	0.742206	23.5948	-0.181859	0.531379	26.5051
Goano01G1836	Chr01	- && sp|Q38775|CDC2D_ANTMA Cell division control protein 2 homolog D OS=Antirrhinum majus OX=4151 GN=CDC2D PE=2 SV=1 && PF00069:Protein kinase domain	13.984	0.188545	0.540203	2.87284	-2.06914	4.25e-17	7.12988	-0.75626	0.0318384	5.10983	-1.25039	0.000106655	8.58607	-0.516437	0.199631	12.1643
Goano01G0020	Chr01	- && sp|Q9SCU1|PATL6_ARATH Patellin-6 OS=Arabidopsis thaliana OX=3702 GN=PATL6 PE=2 SV=1 && PF03765:CRAL/TRIO, N-terminal domain|PF00650:CRAL/TRIO domain	10.3591	0.208675	0.750486	1.97662	-2.14944	4.8e-17	1.37121	-2.67413	1.47e-16	1.60932	-2.45739	2.16e-10	14.2344	0.673571	0.000854021	8.84003
Goano01G1144	Chr01	- && - && -	9.31557	-0.625387	0.075705	2.59485	-2.44687	5.45e-17	5.46307	-1.36908	0.00175057	7.49829	-0.925566	0.00674417	3.59733	-2.00091	4.78e-14	14.2491
Goano01G2955	Chr01	- && sp|C9E894|SQS2_PANGI Squalene synthase 2 OS=Panax ginseng OX=4054 GN=SS2 PE=2 SV=1 && PF00494:Squalene/phytoene synthase	44.4378	0.82902	1.61e-09	50.6597	1.04242	6.37e-17	60.2038	1.29325	3.05e-07	49.3993	0.994136	5.21e-08	32.0367	0.354438	0.0731197	24.815
Goano01G2478	Chr01	- && sp|Q9ZV88|BEH4_ARATH BES1/BZR1 homolog protein 4 OS=Arabidopsis thaliana OX=3702 GN=BEH4 PE=1 SV=1 && PF05687:BES1/BZR1 plant transcription factor, N-terminal	32.8455	0.935624	3.79e-06	39.2984	1.21771	7.37e-17	24.1197	0.514291	0.0224168	16.5588	-0.0415376	0.925673	24.2297	0.492354	0.00668982	17.063
Goano01G2587	Chr01	- && sp|P93604|LRK10_WHEAT Rust resistance kinase Lr10 OS=Triticum aestivum OX=4565 GN=LRK10 PE=2 SV=1 && PF00069:Protein kinase domain	4.03037	0.42259	0.35414	12.2903	2.05405	1.09e-16	12.2737	2.05289	1.37e-08	5.77176	0.950106	0.0917205	12.4111	2.04199	1.14e-13	2.99089
Goano01G0331	Chr01	- && sp|Q94KL7|SILD_FORIN Secoisolariciresinol dehydrogenase (Fragment) OS=Forsythia intermedia OX=55183 PE=1 SV=1 && PF13561:Enoyl-(Acyl carrier protein) reductase	54.1494	-0.687738	0.00906063	30.4357	-1.49325	1.19e-16	35.136	-1.28509	3.96e-05	37.7024	-1.19678	2.74e-05	61.0341	-0.5159	0.0368205	86.4747
Goano01G1566	Chr01	- && sp|Q9S9X4|FBL8_ARATH Putative F-box/LRR-repeat protein 8 OS=Arabidopsis thaliana OX=3702 GN=FBL8 PE=4 SV=1 && PF00646:F-box domain	17.859	-0.889892	7.62e-10	15.7715	-1.04435	1.34e-16	18.9586	-0.777369	9.26e-05	24.2935	-0.433058	0.0406109	20.0637	-0.723835	7.29e-07	32.8261
Goano01G0198	Chr01	- && sp|P45730|PALY_POPTR Phenylalanine ammonia-lyase OS=Populus trichocarpa OX=3694 GN=PAL PE=2 SV=1 && PF00221:Aromatic amino acid lyase	53.6735	-0.186227	0.551567	22.5742	-1.40847	3.18e-16	32.5832	-0.877781	0.0082646	25.9748	-1.21815	1.62e-05	13.2573	-2.20393	6.42e-22	60.4942
Goano01G2064	Chr01	- && sp|Q7G188|FIMB1_ARATH Fimbrin-1 OS=Arabidopsis thaliana OX=3702 GN=FIM1 PE=1 SV=2 && PF00307:Calponin homology (CH) domain	45.4313	0.186824	0.438323	88.5904	1.17415	4.01e-16	55.1785	0.492208	0.0355102	32.7768	-0.272751	0.290232	17.1062	-1.22626	4.39e-15	39.6244
Goano01G2961	Chr01	- && sp|Q9FFF6|JOX2_ARATH Jasmonate-induced oxygenase 2 OS=Arabidopsis thaliana OX=3702 GN=JOX2 PE=1 SV=1 && PF14226:non-haem dioxygenase in morphine synthesis N-terminal|PF03171:2OG-Fe(II) oxygenase superfamily|PF03018:Dirigent-like protein	14.1985	-0.543543	0.0191472	7.30392	-1.47844	6.61e-16	13.6472	-0.575738	0.0174028	14.7106	-0.48057	0.0763913	14.2913	-0.537092	0.00641833	20.552
Goano01G1537	Chr01	- && - && -	15.0304	-0.557563	0.112204	49.1053	1.17007	1.49e-15	29.5019	0.436087	0.346805	32.7412	0.573327	0.10534	9.50853	-1.22365	1.86e-06	22.0154
Goano01G1533	Chr01	- && - && -	0.891344	1.72053	0.063221	4.35808	4.03599	1.64e-15	0.786651	1.5649	0.202326	0.50067	0.901046	0.670188	2.22288	3.03675	5.03e-06	0.268958
Goano01G2724	Chr01	- && sp|Q94AH6|CUL1_ARATH Cullin-1 OS=Arabidopsis thaliana OX=3702 GN=CUL1 PE=1 SV=1 && PF00888:Cullin family|PF10557:Cullin protein neddylation domain	34.3469	0.0243324	0.945413	15.8573	-1.06335	2.25e-15	23.4429	-0.497537	0.0739052	30.4312	-0.134795	0.620948	41.3911	0.294061	0.0719877	33.4285
Goano01G1412	Chr01	- && - && -	13.1789	-0.981006	3.48e-06	10.3248	-1.3086	4.89e-15	15.3257	-0.736699	0.0102506	18.759	-0.457843	0.0382802	14.4444	-0.84931	6.9e-07	25.7885
Goano01G2216	Chr01	- && sp|P46875|KN14N_ARATH Kinesin-like protein KIN-14N OS=Arabidopsis thaliana OX=3702 GN=KIN14N PE=1 SV=1 && PF00225:Kinesin motor domain	14.3237	0.720892	0.0661637	2.35134	-1.85598	4.91e-15	5.0164	-0.761251	0.112517	2.40656	-1.83447	8.97e-10	8.82172	0.0242248	0.96554	8.58973
Goano01G1797	Chr01	- && sp|P56941|NPC1_PIG NPC intracellular cholesterol transporter 1 OS=Sus scrofa OX=9823 GN=NPC1 PE=2 SV=1 && PF16414:Niemann-Pick C1 N terminus|PF02460:Patched family	33.3328	-0.356219	0.11488	20.8567	-1.01085	1.18e-14	36.7404	-0.192011	0.489402	39.016	-0.118708	0.789088	24.9015	-0.781721	8.25e-09	42.4036
Goano01G2278	Chr01	- && sp|F4K0A6|MYO2_ARATH Myosin-2 OS=Arabidopsis thaliana OX=3702 GN=VIII-2 PE=2 SV=1 && PF00063:Myosin head (motor domain)	8.64809	-0.69702	3.88e-05	6.46171	-1.09247	1.21e-14	8.59205	-0.680629	0.000941494	7.68518	-0.854435	0.000167765	7.85496	-0.838098	1.85e-08	13.9083
Goano01G0060	Chr01	- && sp|Q8RWG8|RBP1B_ARATH Ran-binding protein 1 homolog b OS=Arabidopsis thaliana OX=3702 GN=RANBP1B PE=1 SV=2 && PF00638:RanBP1 domain	44.3594	0.0391242	0.898982	20.2128	-1.06881	1.27e-14	28.3357	-0.57953	0.0322324	29.6684	-0.52636	0.0648704	78.9736	0.870254	4.15e-09	42.7683
Goano01G1505	Chr01	- && sp|Q9FGF0|PGML1_ARATH Phosphoglycerate mutase-like protein 1 OS=Arabidopsis thaliana OX=3702 GN=At5g64460 PE=2 SV=1 && PF00300:Histidine phosphatase superfamily (branch 1)	9.94113	-0.0600937	0.873635	25.314	1.31334	3.53e-14	18.7863	0.88469	0.000446176	21.4898	1.06539	3.29e-05	11.3801	0.133336	0.662794	10.2708
Goano01G0082	Chr01	- && sp|Q304B9|NCER2_ARATH Neutral ceramidase 2 OS=Arabidopsis thaliana OX=3702 GN=NCER2 PE=3 SV=1 && PF04734:Neutral/alkaline non-lysosomal ceramidase, N-terminal|PF17048:Neutral/alkaline non-lysosomal ceramidase, C-terminal	22.5882	-0.053323	0.861591	10.5741	-1.12096	3.67e-14	20.9593	-0.132493	0.759704	18.3584	-0.337503	0.287397	23.7375	0.0184146	0.940973	23.2111
Goano01G0159	Chr01	- && - && -	25.8669	0.452023	0.104179	44.1514	1.24502	3.99e-14	25.3143	0.443689	0.104857	27.5097	0.550635	0.0370268	27.226	0.520733	0.0368059	18.7908
Goano01G1363	Chr01	- && sp|Q9XEL8|HMDH2_CAPAN 3-hydroxy-3-methylglutaryl-coenzyme A reductase 2 OS=Capsicum annuum OX=4072 GN=HMGR2 PE=2 SV=1 && PF00368:Hydroxymethylglutaryl-coenzyme A reductase	9.89978	-0.543827	0.120511	2.48412	-2.51046	8.17e-14	2.91849	-2.27881	1.88e-08	6.43061	-1.15237	0.00427934	6.70949	-1.10512	0.000219522	14.2979
Goano01G0706	Chr01	- && sp|O23006|LYM2_ARATH LysM domain-containing GPI-anchored protein 2 OS=Arabidopsis thaliana OX=3702 GN=LYM2 PE=1 SV=1 && PF01476:LysM domain	64.2524	0.652046	0.00517042	83.657	1.05714	8.44e-14	63.6258	0.663031	0.0335464	51.1448	0.335056	0.257904	22.3521	-0.874739	1.88e-07	40.586
Goano01G1744	Chr01	- && sp|Q9C5Y0|PLDD1_ARATH Phospholipase D delta OS=Arabidopsis thaliana OX=3702 GN=PLDDELTA PE=1 SV=2 && PF12357:Phospholipase D C terminal|PF00168:C2 domain|PF13091:PLD-like domain|PF00614:Phospholipase D Active site motif	3.80263	0.0851482	0.856714	9.00336	1.35733	9.95e-14	3.3522	-0.0662454	0.923292	6.29998	0.830061	0.032944	4.93042	0.46166	0.0654493	3.54541
Goano01G0349	Chr01	- && sp|P43298|TMK1_ARATH Receptor protein kinase TMK1 OS=Arabidopsis thaliana OX=3702 GN=TMK1 PE=1 SV=1 && PF07714:Protein tyrosine kinase|PF13855:Leucine rich repeat|PF08263:Leucine rich repeat N-terminal domain	13.9056	-0.273898	0.451864	6.01619	-1.45458	1.36e-13	10.9026	-0.595535	0.0494743	8.86269	-0.907364	0.00251678	8.58867	-0.967819	7.07e-05	16.6445
Goano01G2300	Chr01	- && - && PF06749:Protein of unknown function (DUF1218)	37.6533	0.225347	0.685723	8.8848	-1.82893	1.81e-13	18.2187	-0.789183	0.505931	10.3918	-1.61333	2.23e-08	17.748	-0.856393	0.021088	31.8068
Goano01G0280	Chr01	- && sp|Q8N8F6|YIPF7_HUMAN Protein YIPF7 OS=Homo sapiens OX=9606 GN=YIPF7 PE=1 SV=2 && PF04893:Yip1 domain	36.357	0.428947	0.0833668	54.5613	1.03744	3.32e-13	27.5097	0.0499344	0.912469	24.4729	-0.13137	0.760482	26.4531	-0.0336515	0.922733	26.8377
Goano01G2404	Chr01	- && sp|Q9LNC4|GTE4_ARATH Transcription factor GTE4 OS=Arabidopsis thaliana OX=3702 GN=GTE4 PE=2 SV=1 && PF17035:Bromodomain extra-terminal - transcription regulation|PF00439:Bromodomain	11.5835	0.9516	6.9e-06	15.0237	1.35031	4.72e-13	8.50525	0.530546	0.0932623	7.93086	0.415764	0.268461	10.31	0.779753	0.000292827	5.94668
Goano01G1563	Chr01	- && sp|Q8W3M4|Y4744_ARATH Uncharacterized protein At4g06744 OS=Arabidopsis thaliana OX=3702 GN=At4g06744 PE=2 SV=1 && -	70.7193	0.669924	0.00250704	15.5342	-1.48955	7.63e-13	28.0972	-0.633393	0.12113	19.1683	-1.19865	1.32e-08	27.7695	-0.678928	0.000181039	44.0283
Goano01G2481	Chr01	- && sp|Q1MX30|XA21_ORYSI Receptor kinase-like protein Xa21 OS=Oryza sativa subsp. indica OX=39946 GN=XA21 PE=1 SV=1 && PF00069:Protein kinase domain|PF13855:Leucine rich repeat|PF08263:Leucine rich repeat N-terminal domain	4.42225	-0.375836	0.347127	1.09124	-2.36721	9.39e-13	1.9394	-1.53661	0.0072727	1.50993	-1.91188	1.19e-09	2.62718	-1.12752	3.25e-05	5.68506
Goano01G0924	Chr01	- && sp|Q9C9V6|Y1790_ARATH BTB/POZ domain-containing protein At1g67900 OS=Arabidopsis thaliana OX=3702 GN=At1g67900 PE=1 SV=1 && PF03000:NPH3 family	6.34924	-0.168756	0.543915	1.72122	-2.02767	1.05e-12	3.70975	-0.917601	0.00167901	3.93767	-0.84456	0.00185998	11.7613	0.719184	6.14e-05	7.07866
Goano01G2447	Chr01	- && sp|Q9ZUK7|RLP18_ARATH Receptor-like protein 18 OS=Arabidopsis thaliana OX=3702 GN=RLP18 PE=2 SV=3 && PF13855:Leucine rich repeat|PF08263:Leucine rich repeat N-terminal domain	14.1961	-0.269889	0.339073	6.62097	-1.34904	3.42e-12	8.19879	-1.03855	2.59e-05	9.37333	-0.858677	0.00170189	6.09201	-1.49425	5.63e-15	17.0116
Goano01G1273	Chr01	- && - && PF08879:WRC	4.05857	-0.909001	0.021389	1.31346	-2.50835	5.76e-12	0	-9.45509	1.97e-12	3.74253	-1.01209	0.0321377	2.66447	-1.5146	5.21e-05	7.54631
Goano01G1971	Chr01	- && sp|Q8W1Y3|KN14F_ARATH Kinesin-like protein KIN-14F OS=Arabidopsis thaliana OX=3702 GN=KIN14F PE=1 SV=2 && PF00225:Kinesin motor domain|PF00307:Calponin homology (CH) domain	37.6875	0.0585973	0.951394	6.30262	-2.4911	6.08e-12	7.47176	-2.24308	2.05e-09	10.032	-1.83189	3.12e-09	23.2048	-0.636879	0.00299317	35.7364
Goano01G2376	Chr01	- && sp|Q7T3C7|RT4I1_DANRE Reticulon-4-interacting protein 1 homolog, mitochondrial OS=Danio rerio OX=7955 GN=rtn4ip1 PE=2 SV=2 && PF08240:Alcohol dehydrogenase GroES-like domain|PF13602:Zinc-binding dehydrogenase	15.5456	0.304048	0.217486	27.0961	1.12911	6.14e-12	14.2563	0.203529	0.685882	12.5077	0.00207408	0.996735	7.36793	-0.77552	0.000979007	12.5001
Goano01G2541	Chr01	- && - && -	2.70114	1.38171	0.0590092	5.40939	2.39672	1.09e-11	13.016	3.6647	3.32e-26	7.27932	2.81345	3.01e-12	12.4982	3.5767	3.87e-36	1.03353
Goano01G1195	Chr01	- && sp|Q9ZU96|Y2168_ARATH Ankyrin repeat-containing protein At2g01680 OS=Arabidopsis thaliana OX=3702 GN=At2g01680 PE=2 SV=1 && PF12796:Ankyrin repeats (3 copies)	12.2374	0.787533	0.0797635	23.1273	1.72919	1.58e-11	8.51977	0.28755	0.636759	5.79263	-0.281688	0.691972	2.16762	-1.71502	0.000154852	7.05932
Goano01G1895	Chr01	- && - && -	9.69399	-0.250677	0.616935	3.60702	-1.65586	2.04e-11	5.90923	-0.943567	0.0767554	1.88119	-2.60756	3.06e-13	1.89443	-2.60786	3.64e-17	11.4724
Goano01G1722	Chr01	- && sp|Q9FFW5|PERK8_ARATH Proline-rich receptor-like protein kinase PERK8 OS=Arabidopsis thaliana OX=3702 GN=PERK8 PE=1 SV=1 && PF00069:Protein kinase domain	23.7101	0.920582	0.00782708	38.4351	1.64156	4.19e-11	22.7279	0.883435	0.064347	20.8539	0.746397	0.119729	10.1686	-0.306097	0.52964	12.4499
Goano01G0457	Chr01	- && - && -	21.6511	0.972406	0.000342072	30.0376	1.46967	4.45e-11	26.034	1.26554	4.3e-05	20.8247	0.930622	0.0889044	13.0642	0.241988	0.52472	10.9247
Goano01G1455	Chr01	- && sp|A0A178VBJ0|APSR1_ARATH Protein ALTERED PHOSPHATE STARVATION RESPONSE 1 OS=Arabidopsis thaliana OX=3702 GN=APSR1 PE=2 SV=1 && PF04783:Protein of unknown function (DUF630)|PF04782:Protein of unknown function (DUF632)	14.2061	-0.0933047	0.744789	7.34582	-1.01946	5.49e-11	8.66138	-0.780581	0.0199014	10.3297	-0.540282	0.0180617	12.7872	-0.247445	0.172639	15.0312
Goano01G0741	Chr01	- && sp|Q93ZY2|ROGF1_ARATH Rop guanine nucleotide exchange factor 1 OS=Arabidopsis thaliana OX=3702 GN=ROPGEF1 PE=1 SV=2 && PF03759:PRONE (Plant-specific Rop nucleotide exchanger)	4.00149	-0.137418	0.788904	1.23282	-1.80615	6.23e-11	2.69403	-0.677822	0.0644557	2.62313	-0.729194	0.0465794	4.51358	0.0387013	0.907386	4.35189
Goano01G2269	Chr01	- && - && -	4.58444	0.861923	0.210499	17.0481	2.78209	1.05e-10	5.07209	1.03527	0.207477	1.71411	-0.544892	0.748484	28.6171	3.5024	5.19e-18	2.49929
Goano01G0811	Chr01	- && sp|F4I9E1|NFD4_ARATH Protein NUCLEAR FUSION DEFECTIVE 4 OS=Arabidopsis thaliana OX=3702 GN=NFD4 PE=3 SV=1 && PF06813:Nodulin-like	27.8687	0.350405	0.353341	45.4755	1.08309	1.09e-10	28.2581	0.398462	0.253484	31.0653	0.521913	0.049392	45.6463	1.06194	2.42e-11	21.6442
Goano01G1109	Chr01	- && sp|Q9ZU94|PDLP6_ARATH Plasmodesmata-located protein 6 OS=Arabidopsis thaliana OX=3702 GN=PDLP6 PE=1 SV=2 && PF01657:Salt stress response/antifungal	22.4348	0.298307	0.41943	7.01982	-1.34929	1.55e-10	10.8692	-0.717284	0.0232197	9.77881	-0.882914	0.0115256	25.042	0.458315	0.0111777	18.0479
Goano01G2061	Chr01	- && sp|Q9FJ62|GPDL4_ARATH Glycerophosphodiester phosphodiesterase GDPDL4 OS=Arabidopsis thaliana OX=3702 GN=GDPDL4 PE=1 SV=1 && PF03009:Glycerophosphoryl diester phosphodiesterase family	32.3563	0.753918	0.0544875	7.79797	-1.2683	2.1e-10	9.56512	-0.971777	0.00190478	8.07763	-1.22875	1.09e-05	23.677	0.307697	0.182529	18.9485
Goano01G1037	Chr01	- && sp|Q9ZU32|NADC_ARATH Nicotinate-nucleotide pyrophosphorylase [carboxylating], chloroplastic OS=Arabidopsis thaliana OX=3702 GN=QPT PE=2 SV=2 && PF02749:Quinolinate phosphoribosyl transferase, N-terminal domain|PF01729:Quinolinate phosphoribosyl trans	13.9074	-0.749855	0.000163212	11.0849	-1.05081	2.61e-10	9.89131	-1.2136	0.000136784	23.1522	-0.00060365	0.998913	22.3819	-0.0646214	0.781025	23.1706
Goano01G1440	Chr01	- && sp|Q9FNY4|DPOLL_ARATH DNA polymerase lambda OS=Arabidopsis thaliana OX=3702 GN=POLL PE=1 SV=1 && PF14791:DNA polymerase beta thumb|PF10391:Fingers domain of DNA polymerase lambda|PF14792:DNA polymerase beta palm|PF14716:Helix-hairpin-helix domain	13.5647	-0.72936	0.000335555	10.9538	-1.01125	3.51e-10	16.2943	-0.436967	0.0400221	21.0245	-0.0823572	0.819496	14.0829	-0.675575	4.58e-05	22.2868
Goano01G0941	Chr01	- && - && -	33.3973	-0.149626	0.546263	77.7086	1.09303	3.62e-10	37.7369	0.0517759	0.882174	56.9397	0.632085	0.0094474	43.1548	0.216877	0.371656	36.7673
Goano01G1031	Chr01	- && sp|Q9C9A6|PUB10_ARATH U-box domain-containing protein 10 OS=Arabidopsis thaliana OX=3702 GN=PUB10 PE=2 SV=1 && PF00514:Armadillo/beta-catenin-like repeat|PF04564:U-box domain	14.4568	-0.0606771	0.891254	6.39981	-1.20846	4.11e-10	9.32564	-0.664971	0.198222	5.64721	-1.402	8.69e-09	6.22426	-1.27736	2.88e-07	14.9388
Goano01G1410	Chr01	- && sp|Q6NMK1|GXM1_ARATH Glucuronoxylan 4-O-methyltransferase 1 OS=Arabidopsis thaliana OX=3702 GN=GXM1 PE=1 SV=1 && PF04669:Polysaccharide biosynthesis	33.8369	0.849431	0.0105844	6.10266	-1.59157	4.26e-10	17.1606	-0.0995665	0.954684	9.89711	-0.90728	0.000210488	17.2461	-0.121298	0.807393	18.5809
Goano01G2058	Chr01	- && sp|Q9LDH0|XYLT_ARATH Beta-1,2-xylosyltransferase OS=Arabidopsis thaliana OX=3702 GN=XYLT PE=1 SV=1 && PF04577:Protein of unknown function (DUF563)	25.879	0.808983	0.000573904	29.3279	1.01362	5.37e-10	27.0353	0.89841	0.0080273	19.7449	0.431205	0.13622	13.3167	-0.152544	0.575418	14.6471
Goano01G0103	Chr01	- && sp|O81221|ACT_GOSHI Actin OS=Gossypium hirsutum OX=3635 PE=3 SV=1 && PF00022:Actin	12.4468	-0.348213	0.390529	6.03332	-1.36383	5.47e-10	6.4048	-1.27572	1.45e-05	6.86403	-1.1892	1.7e-05	3.91757	-2.01526	1.38e-08	15.6669
Goano01G2298	Chr01	- && sp|O80386|CIP7_ARATH COP1-interacting protein 7 OS=Arabidopsis thaliana OX=3702 GN=CIP7 PE=1 SV=1 && -	30.6735	-0.0556579	0.906254	13.1671	-1.24769	5.99e-10	15.7682	-0.985578	0.00136391	13.0052	-1.27663	0.00504627	13.081	-1.28319	2.34e-06	31.5331
Goano01G2661	Chr01	- && sp|Q9LPZ9|SD113_ARATH G-type lectin S-receptor-like serine/threonine-protein kinase SD1-13 OS=Arabidopsis thaliana OX=3702 GN=SD113 PE=1 SV=2 && PF00069:Protein kinase domain|PF08276:PAN-like domain|PF00954:S-locus glycoprotein domain|PF01453:D-manno	2.79156	-0.630193	0.0947813	0.952187	-2.15823	8.45e-10	1.39398	-1.60502	0.00317796	1.50425	-1.50768	0.00026363	3.4026	-0.346398	0.338588	4.28195
Goano01G1612	Chr01	- && sp|O48786|C734A_ARATH Cytochrome P450 734A1 OS=Arabidopsis thaliana OX=3702 GN=CYP734A1 PE=2 SV=1 && PF00067:Cytochrome P450	20.7912	0.339161	0.367194	5.36705	-1.58979	1.29e-09	3.12185	-2.37084	1.44e-10	3.63745	-2.16329	1.58e-05	6.90377	-1.25488	1.47e-05	16.3148
Goano01G1210	Chr01	- && sp|P38094|FLUG_EMENI Protein fluG OS=Emericella nidulans (strain FGSC A4 / ATCC 38163 / CBS 112.46 / NRRL 194 / M139) OX=227321 GN=fluG PE=1 SV=1 && PF04909:Amidohydrolase	12.0815	-0.0573113	0.871268	25.5613	1.04702	1.39e-09	13.9851	0.177974	0.595197	18.4569	0.56503	0.0382802	17.8614	0.503056	0.0157645	12.4836
Goano01G0163	Chr01	- && sp|Q0JHZ2|C3H11_ORYSJ Zinc finger CCCH domain-containing protein 11 OS=Oryza sativa subsp. japonica OX=39947 GN=Os01g0834700 PE=2 SV=2 && PF16543:DRG Family Regulatory Proteins, Tma46	12.2944	0.56986	0.108117	19.0456	1.22223	2.16e-09	10.5515	0.370537	0.431461	13.8741	0.75308	0.017022	16.317	0.972232	4.78e-06	8.2399
Goano01G0708	Chr01	- && sp|F4HSU3|OFUT6_ARATH O-fucosyltransferase 6 OS=Arabidopsis thaliana OX=3702 GN=OFUT6 PE=2 SV=1 && PF10250:GDP-fucose protein O-fucosyltransferase	4.42958	-0.677495	0.00881955	2.3218	-1.58581	2.82e-09	2.35267	-1.565	0.00280355	1.37273	-2.35443	0.000278426	1.07267	-2.72591	8.44e-12	7.03153
Goano01G2701	Chr01	- && sp|Q9FGX1|ACLB2_ARATH ATP-citrate synthase beta chain protein 2 OS=Arabidopsis thaliana OX=3702 GN=ACLB-2 PE=1 SV=1 && -	45.4067	0.130113	0.749156	18.4145	-1.14278	3.26e-09	24.4545	-0.732374	0.0506303	21.1075	-0.958484	0.000262404	30.9859	-0.420237	0.118613	41.0512
Goano01G0969	Chr01	- && - && -	12.5753	0.0189415	0.959542	6.02625	-1.0168	3.76e-09	12.8721	0.0807968	0.87521	10.0015	-0.296999	0.288353	17.7928	0.51882	0.00638217	12.2973
Goano01G1132	Chr01	- && sp|Q9ZPS9|BRL2_ARATH Serine/threonine-protein kinase BRI1-like 2 OS=Arabidopsis thaliana OX=3702 GN=BRL2 PE=1 SV=1 && PF07714:Protein tyrosine kinase|PF13855:Leucine rich repeat|PF08263:Leucine rich repeat N-terminal domain	11.4928	0.13554	0.772556	3.75013	-1.45276	4.02e-09	4.29043	-1.25716	2.31e-05	6.66903	-0.634063	0.130591	11.2226	0.101838	0.749895	10.3576
Goano01G1689	Chr01	- && sp|Q8RWB7|PMT12_ARATH Probable methyltransferase At1g29790 OS=Arabidopsis thaliana OX=3702 GN=CLSC5 PE=2 SV=1 && PF03141:Putative S-adenosyl-L-methionine-dependent methyltransferase	16.9928	-0.13247	0.760875	8.11555	-1.17011	4.86e-09	11.8245	-0.625578	0.0354139	19.0749	0.051092	0.904037	24.7178	0.410375	0.0453963	18.4199
Goano01G2446	Chr01	- && sp|Q40235|CF9_SOLPI Receptor-like protein Cf-9 OS=Solanum pimpinellifolium OX=4084 GN=CF-9 PE=1 SV=1 && PF13855:Leucine rich repeat|PF08263:Leucine rich repeat N-terminal domain	7.31231	-0.0793416	0.780865	2.92463	-1.37401	7.12e-09	5.17101	-0.551206	0.379011	4.95179	-0.628368	0.0479615	7.83819	0.0201567	0.942176	7.65629
Goano01G0686	Chr01	- && sp|P56941|NPC1_PIG NPC intracellular cholesterol transporter 1 OS=Sus scrofa OX=9823 GN=NPC1 PE=2 SV=1 && -	17.1925	-0.961069	1.59e-06	16.0455	-1.03799	9.98e-09	24.7617	-0.409925	0.219549	23.7641	-0.482421	0.368235	28.4001	-0.240404	0.248312	33.2336
Goano01G2777	Chr01	- && sp|B8ABC2|LRR1_ORYSI Leucine-rich repeat protein 1 OS=Oryza sativa subsp. indica OX=39946 GN=LRR1 PE=3 SV=1 && PF08263:Leucine rich repeat N-terminal domain	39.8878	0.730789	0.0128134	8.95942	-1.39936	1.58e-08	14.9508	-0.656064	0.178298	10.2691	-1.2121	3.2e-06	39.5458	0.718183	0.000112564	23.7993
Goano01G2382	Chr01	- && sp|Q9T080|U79B2_ARATH UDP-glycosyltransferase 79B2 OS=Arabidopsis thaliana OX=3702 GN=UGT79B2 PE=2 SV=1 && PF00201:UDP-glucoronosyl and UDP-glucosyl transferase	4.45307	-0.935142	0.0104251	2.34827	-1.83276	1.8e-08	4.61409	-0.853914	0.0335289	8.29956	-0.0205533	0.972749	5.61193	-0.600725	0.0320555	8.42501
Goano01G0776	Chr01	- && sp|Q8AVQ6|SYF2_XENLA Pre-mRNA-splicing factor syf2 OS=Xenopus laevis OX=8355 GN=syf2 PE=2 SV=1 && PF08231:SYF2 splicing factor	9.52141	0.1069	0.789107	18.6215	1.09631	1.89e-08	14.6397	0.750122	0.00723982	16.1495	0.878839	0.0011348	11.2557	0.343854	0.21634	8.79036
Goano01G0494	Chr01	- && sp|Q38967|AAP2_ARATH Amino acid permease 2 OS=Arabidopsis thaliana OX=3702 GN=AAP2 PE=1 SV=1 && PF01490:Transmembrane amino acid transporter protein	4.98028	-0.261146	0.782456	0.42092	-3.81473	2.31e-08	0.426256	-3.768	0.000149011	1.93983	-1.59637	0.00733548	4.87266	-0.283054	0.591437	5.87727
Goano01G1852	Chr01	- && sp|A0A1Z3GC64|KSL5_ISORU Ent-kaurene synthase 5, chloroplastic OS=Isodon rubescens OX=587669 GN=KSL5 PE=1 SV=1 && PF03936:Terpene synthase family, metal binding domain|PF01397:Terpene synthase, N-terminal domain	8.87395	0.0790884	0.805788	3.61895	-1.1902	2.99e-08	6.77743	-0.281971	0.503311	6.76611	-0.297636	0.404629	11.2364	0.419214	0.0254884	8.32351
Goano01G1362	Chr01	- && - && PF07498:Rho termination factor, N-terminal domain	4.12594	0.357001	0.456546	0.904372	-1.80352	3.32e-08	1.32223	-1.25521	0.00203527	2.4493	-0.379317	0.458287	2.61156	-0.301537	0.440718	3.18734
Goano01G0366	Chr01	- && sp|Q8L7K4|HSCB_ARATH Iron-sulfur cluster co-chaperone protein HscB homolog OS=Arabidopsis thaliana OX=3702 GN=HSCB PE=1 SV=1 && PF07743:HSCB C-terminal oligomerisation domain	10.5644	0.423733	0.134496	16.5291	1.09364	3.55e-08	9.96494	0.363511	0.385544	13.0977	0.745063	0.0154378	8.78519	0.154358	0.617951	7.82642
Goano01G1466	Chr01	- && - && PF05340:Protein of unknown function (DUF740)	1.67111	0.916378	0.376389	5.51424	2.65553	5.97e-08	12.7287	3.86341	3.85e-13	3.28839	1.89845	0.0141486	10.6321	3.57578	4.2e-15	0.882241
Goano01G2805	Chr01	- && sp|F4I2H7|TPX2_ARATH Protein TPX2 OS=Arabidopsis thaliana OX=3702 GN=TPX2 PE=1 SV=1 && PF06886:Targeting protein for Xklp2 (TPX2)|PF12214:Cell cycle regulated microtubule associated protein	7.4395	0.454961	0.190323	2.09938	-1.34299	6.1e-08	2.18524	-1.28382	0.000356859	1.80509	-1.57256	2.7e-06	3.31393	-0.711654	0.0188995	5.37515
Goano01G0697	Chr01	- && sp|Q9SL48|SLY1_ARATH SEC1 family transport protein SLY1 OS=Arabidopsis thaliana OX=3702 GN=SLY1 PE=1 SV=1 && PF02984:Cyclin, C-terminal domain|PF00134:Cyclin, N-terminal domain	4.16612	0.488501	0.163016	1.026	-1.5046	7.03e-08	1.79325	-0.697852	0.135555	1.38946	-1.0795	0.0308739	2.17396	-0.450018	0.159903	2.93782
Goano01G0557	Chr01	- && - && PF00564:PB1 domain	4.92561	-0.0570945	0.928362	12.0709	1.25517	7.79e-08	7.44253	0.559732	0.294755	5.47163	0.102398	0.855473	4.10636	-0.32495	0.445739	5.09813
Goano01G1880	Chr01	- && sp|Q5E924|G3PP2_ARATH Glyceraldehyde-3-phosphate dehydrogenase GAPCP2, chloroplastic OS=Arabidopsis thaliana OX=3702 GN=GAPCP2 PE=2 SV=1 && PF00044:Glyceraldehyde 3-phosphate dehydrogenase, NAD binding domain|PF02800:Glyceraldehyde 3-phosphate dehydr	10.2284	-0.532982	0.0229546	6.95058	-1.06581	9.62e-08	11.7038	-0.31217	0.338683	14.6854	0.00164368	0.997267	13.0251	-0.186777	0.530323	14.6787
Goano01G2953	Chr01	- && sp|Q8W5R5|KN7D_ARATH Kinesin-like protein KIN-7D, mitochondrial OS=Arabidopsis thaliana OX=3702 GN=KIN7D PE=2 SV=1 && PF00225:Kinesin motor domain	9.78846	0.238246	0.461402	3.88375	-1.06632	1.06e-07	5.79707	-0.487845	0.115434	5.03032	-0.706033	0.1064	7.14854	-0.213857	0.308019	8.21218
Goano01G0495	Chr01	- && sp|Q39134|AAP3_ARATH Amino acid permease 3 OS=Arabidopsis thaliana OX=3702 GN=AAP3 PE=1 SV=2 && PF01490:Transmembrane amino acid transporter protein	5.58439	-0.220144	0.828469	0.789654	-3.01588	1.35e-07	0.771245	-3.04428	7.43e-06	1.19045	-2.43053	0.0271705	4.70356	-0.466358	0.39877	6.41888
Goano01G0906	Chr01	- && - && -	4.43341	1.26018	0.121498	13.2648	2.8684	1.36e-07	26.9296	3.89046	1.03e-12	11.8067	2.68701	3.82e-05	26.7402	3.85416	3.75e-16	1.83871
Goano01G1100	Chr01	- && sp|Q9ZU91|E133_ARATH Glucan endo-1,3-beta-glucosidase 3 OS=Arabidopsis thaliana OX=3702 GN=At2g01630 PE=2 SV=2 && PF07983:X8 domain|PF00332:Glycosyl hydrolases family 17	3.37923	0.320985	0.495795	7.12764	1.42093	1.39e-07	2.6128	-0.024925	0.98041	3.26174	0.281527	0.651454	4.8935	0.851965	0.0157723	2.68459
Goano01G0536	Chr01	- && sp|Q9LZM3|PPCS2_ARATH Phosphopantothenate--cysteine ligase 2 OS=Arabidopsis thaliana OX=3702 GN=PPCS2 PE=2 SV=2 && PF04127:DNA / pantothenate metabolism flavoprotein	13.3949	0.321079	0.367298	22.877	1.11673	1.84e-07	20.2167	0.939052	0.00635301	19.3841	0.864877	0.00284737	15.3831	0.516306	0.049069	10.6589
Goano01G0951	Chr01	- && sp|P04635|LIP_STAHY Lipase OS=Staphylococcus hyicus OX=1284 GN=lip PE=1 SV=1 && -	6.50168	0.474438	0.252547	10.5944	1.20637	1.96e-07	6.34723	0.466879	0.404717	8.26803	0.835664	0.0257885	4.63871	-0.0114648	0.978992	4.63734
Goano01G0513	Chr01	- && sp|Q93ZH0|LYM1_ARATH LysM domain-containing GPI-anchored protein 1 OS=Arabidopsis thaliana OX=3702 GN=LYM1 PE=1 SV=1 && PF01476:LysM domain	7.86841	0.327201	0.504686	2.23301	-1.46148	2.05e-07	2.91973	-1.07286	0.0052838	2.61519	-1.24452	0.0101102	8.76534	0.485391	0.0919459	6.20209
Goano01G2080	Chr01	- && - && -	8.06492	-0.465842	0.34765	1.79218	-2.60145	2.49e-07	7.62477	-0.52081	0.365325	11.4961	0.0590634	0.946135	1.83507	-2.59683	8.72e-08	11.0455
Goano01G0037	Chr01	- && sp|Q96326|CCME_ARATH Cytochrome c-type biogenesis protein CcmE homolog, mitochondrial OS=Arabidopsis thaliana OX=3702 GN=CCME PE=1 SV=1 && PF03100:CcmE	13.8857	0.801054	0.0118838	16.6225	1.08118	2.55e-07	13.0021	0.728394	0.0241013	13.3337	0.751528	0.0148177	13.0802	0.708943	0.00390037	7.92346
Goano01G0475	Chr01	- && sp|O48522|VQ17_ARATH VQ motif-containing protein 17 OS=Arabidopsis thaliana OX=3702 GN=VQ17 PE=2 SV=1 && PF05678:VQ motif	17.5298	0.811186	0.0192672	22.4353	1.18692	3.16e-07	10.1399	0.0430834	0.974762	9.31367	-0.0918399	0.898847	9.57048	-0.0666767	0.881132	9.92612
Goano01G2957	Chr01	- && sp|C0SVM5|BBX19_ARATH B-box zinc finger protein 19 OS=Arabidopsis thaliana OX=3702 GN=BBX19 PE=1 SV=1 && PF00643:B-box zinc finger	17.2003	-0.808912	0.000208107	13.5529	-1.12912	3.38e-07	14.1057	-1.07002	3.82e-05	25.8405	-0.210197	0.555431	9.12495	-1.72986	2.66e-09	29.9207
Goano01G1270	Chr01	- && sp|Q7EXZ2|SPL14_ORYSJ Squamosa promoter-binding-like protein 14 OS=Oryza sativa subsp. japonica OX=39947 GN=SPL14 PE=2 SV=1 && PF03110:SBP domain	3.42432	-0.0323489	0.968165	0.589677	-2.53744	4.09e-07	0.747387	-2.19624	0.0895332	1.23537	-1.48639	0.0289852	2.46473	-0.500907	0.293346	3.46239
Goano01G0812	Chr01	- && sp|A0A1P8AWH8|XYN1_ARATH Endo-1,4-beta-xylanase 1 OS=Arabidopsis thaliana OX=3702 GN=XYN1 PE=1 SV=1 && PF00331:Glycosyl hydrolase family 10	2.43206	-0.816884	0.126129	0.9365	-2.16771	4.84e-07	2.09872	-0.99821	0.104037	2.42819	-0.800445	0.305867	4.04057	-0.0828893	0.859462	4.23163
Goano01G2660	Chr01	- && - && -	7.43882	-0.767327	0.33855	1.49815	-3.05286	5.26e-07	0.946744	-3.72059	1.05e-06	2.78925	-2.17329	0.000744363	3.49115	-1.86856	0.000537258	12.5918
Goano01G1911	Chr01	- && sp|Q8GUE4|GERS_CINTE Geraniol synthase, chloroplastic OS=Cinnamomum tenuipile OX=192326 GN=GerS PE=1 SV=2 && PF03936:Terpene synthase family, metal binding domain	2.97546	-0.743334	0.0776378	0.709911	-2.77764	5.78e-07	4.89164	2.52e-05	0.999957	3.30913	-0.577935	0.471899	0.373487	-3.72291	3.51e-08	4.93864
Goano01G0104	Chr01	- && sp|Q9SR22|PAE5_ARATH Pectin acetylesterase 5 OS=Arabidopsis thaliana OX=3702 GN=PAE5 PE=2 SV=1 && PF03283:Pectinacetylesterase	11.053	-0.802168	8.9e-05	9.04308	-1.06713	5.99e-07	12.4688	-0.601325	0.0152259	11.6308	-0.715357	0.0211116	7.19902	-1.42226	1.02e-11	19.1119
Goano01G0564	Chr01	- && - && -	5.181	-0.712697	0.0795028	1.60866	-2.37112	6.51e-07	4.67703	-0.837436	0.101197	4.60498	-0.872668	0.104334	0.208944	-5.32147	8.34e-17	8.44281
Goano01G1162	Chr01	- && sp|Q02200|PERX_NICSY Lignin-forming anionic peroxidase OS=Nicotiana sylvestris OX=4096 PE=2 SV=1 && PF00141:Peroxidase	0.933987	0.922619	0.34578	3.27145	2.76333	6.75e-07	1.88627	1.96459	0.0579133	0.673339	0.464671	0.787662	4.55914	3.2156	9.6e-10	0.489189
Goano01G2949	Chr01	- && sp|Q9FEN9|SHL_ARATH Chromatin remodeling protein SHL OS=Arabidopsis thaliana OX=3702 GN=SHL PE=1 SV=1 && PF01426:BAH domain|PF00628:PHD-finger	6.50504	0.0956246	0.859905	13.9637	1.21877	7.48e-07	7.29787	0.284038	0.612483	7.52654	0.315492	0.579867	5.19734	-0.232855	0.591128	6.05318
Goano01G0901	Chr01	- && sp|Q9SAF1|ARP3_ARATH Actin-related protein 3 OS=Arabidopsis thaliana OX=3702 GN=ARP3 PE=1 SV=1 && PF00022:Actin	1.21188	-0.669439	0.432653	0.0627202	-4.90974	8.02e-07	0.845504	-1.16056	0.367957	1.55196	-0.297713	0.763109	0.348047	-2.46232	0.000441122	1.90811
Goano01G0281	Chr01	- && - && -	11.5193	-0.636113	0.118192	4.29343	-2.0342	9.56e-07	10.7063	-0.714546	0.232342	10.5415	-0.749508	0.0979755	2.29623	-2.9586	6.1e-13	17.7453
Goano01G0024	Chr01	- && sp|Q84K71|DTX44_ARATH Protein DETOXIFICATION 44, chloroplastic OS=Arabidopsis thaliana OX=3702 GN=DTX44 PE=2 SV=1 && PF01554:MatE|PF14667:Polysaccharide biosynthesis C-terminal domain	3.13863	0.72377	0.142782	4.97323	1.40958	1.04e-06	4.85314	1.37531	0.00424016	4.08835	1.11522	0.00700377	1.14454	-0.735627	0.12214	1.89011
Goano01G1428	Chr01	- && sp|Q8RWD5|SCD2_ARATH Coiled-coil domain-containing protein SCD2 OS=Arabidopsis thaliana OX=3702 GN=SCD2 PE=1 SV=1 && -	8.26621	0.0272996	0.947865	3.56168	-1.15786	1.09e-06	6.4297	-0.305943	0.427804	6.58339	-0.285226	0.408188	8.39518	0.0499311	0.855749	8.02853
Goano01G1720	Chr01	- && sp|F4I0P8|VP35B_ARATH Vacuolar protein sorting-associated protein 35B OS=Arabidopsis thaliana OX=3702 GN=VPS35B PE=1 SV=1 && PF03635:Vacuolar protein sorting-associated protein 35	15.3366	0.667382	0.0218464	19.9236	1.07038	1.67e-06	11.909	0.328969	0.435461	10.3949	0.119512	0.838754	7.74662	-0.321389	0.375748	9.58032
Goano01G0476	Chr01	- && - && -	3.71045	-0.241738	0.751821	0.61123	-2.81999	1.95e-06	1.66279	-1.36866	0.0936613	0.638261	-2.7598	0.00855951	1.33334	-1.71486	0.00164463	4.33506
Goano01G2536	Chr01	- && sp|Q1PDI2|DGK4_ARATH Diacylglycerol kinase 4 OS=Arabidopsis thaliana OX=3702 GN=DGK4 PE=1 SV=1 && PF00781:Diacylglycerol kinase catalytic domain|PF00025:ADP-ribosylation factor family|PF00609:Diacylglycerol kinase accessory domain	1.17807	1.8452	0.160091	4.25212	3.71017	3.06e-06	3.92586	3.60296	0.000362541	2.9543	3.18193	0.00482067	1.0582	1.69126	0.206585	0.322921
Goano01G1364	Chr01	- && sp|P29057|HMDH1_HEVBR 3-hydroxy-3-methylglutaryl-coenzyme A reductase 1 OS=Hevea brasiliensis OX=3981 GN=HMGR1 PE=2 SV=1 && -	8.27776	-0.294102	0.627536	1.76085	-2.49581	3.13e-06	1.39896	-2.82798	1.3e-07	2.7881	-1.84708	0.00280578	4.09492	-1.31	0.000682803	10.0331
Goano01G2020	Chr01	- && sp|Q9LK61|RR10_ARATH 30S ribosomal protein S10, chloroplastic OS=Arabidopsis thaliana OX=3702 GN=RPS10 PE=2 SV=1 && PF00338:Ribosomal protein S10p/S20e	4.38738	0.868784	0.0325958	6.59261	1.48256	3.35e-06	3.76309	0.676473	0.399812	2.92775	0.300291	0.729114	3.95274	0.719139	0.14211	2.37835
Goano01G1101	Chr01	- && sp|F4I4P3|MED23_ARATH Mediator of RNA polymerase II transcription subunit 23 OS=Arabidopsis thaliana OX=3702 GN=MED23 PE=1 SV=1 && PF01277:Oleosin	0.875428	1.49806	0.18173	2.07653	2.75288	3.43e-06	2.91859	3.24481	1.32e-07	1.82729	2.55768	0.000521378	2.6521	3.08034	1.5e-07	0.308322
Goano01G0818	Chr01	- && sp|Q38896|CSP4_ARATH Cold shock domain-containing protein 4 OS=Arabidopsis thaliana OX=3702 GN=CSP4 PE=1 SV=1 && PF00098:Zinc knuckle|PF00313:'Cold-shock' DNA-binding domain	36.2803	-0.102296	0.79653	18.2212	-1.06621	3.43e-06	20.9211	-0.867065	0.0397384	28.0883	-0.455236	0.126208	41.5696	0.0952935	0.726662	38.5485
Goano01G2967	Chr01	- && sp|Q8GTS2|BZP23_ARATH Basic leucine zipper 23 OS=Arabidopsis thaliana OX=3702 GN=BZIP23 PE=2 SV=1 && PF07716:Basic region leucine zipper	5.69837	0.23371	0.609785	11.1795	1.23184	4.32e-06	8.75043	0.879072	0.0528194	7.05456	0.554943	0.255638	4.43316	-0.129483	0.806776	4.80783
Goano01G0611	Chr01	- && - && PF04784:Protein of unknown function, DUF547|PF14389:Leucine-zipper of ternary complex factor MIP1	2.72505	0.997514	0.0635622	0.111064	-3.57366	4.51e-06	0.37515	-1.83428	0.128819	0.36419	-1.8906	0.0285501	0.727253	-0.907991	0.123322	1.3499
Goano01G0347	Chr01	- && sp|Q9FNH4|NUD27_ARATH Nudix hydrolase 27, chloroplastic OS=Arabidopsis thaliana OX=3702 GN=NUDT27 PE=1 SV=1 && PF00293:NUDIX domain	5.20389	0.0198889	0.963936	10.3691	1.03943	4.9e-06	7.97202	0.661964	0.111515	6.92436	0.444807	0.31845	5.61013	0.126005	0.739632	5.08649
Goano01G0178	Chr01	- && sp|Q9ZW76|POP4_ARATH Ribonuclease MRP protein subunit POP4 OS=Arabidopsis thaliana OX=3702 GN=POP4 PE=2 SV=2 && PF01868:Domain of unknown function UPF0086	9.93127	0.442049	0.17555	15.0022	1.06068	5.4e-06	8.98397	0.32189	0.444562	9.72997	0.424034	0.384967	9.65099	0.396888	0.192939	7.25766
Goano01G2011	Chr01	- && - && -	9.99164	-0.31151	0.555629	3.84509	-1.66259	5.73e-06	1.89618	-2.68072	7.49e-07	7.27881	-0.752695	0.214941	19.2231	0.63369	0.108125	12.2915
Goano01G0948	Chr01	- && sp|Q9MAM1|CIPK9_ARATH CBL-interacting serine/threonine-protein kinase 9 OS=Arabidopsis thaliana OX=3702 GN=CIPK9 PE=1 SV=2 && PF08652:RAI1 like PD-(D/E)XK nuclease	2.87714	1.10468	0.227061	8.1459	2.62195	7.22e-06	13.7503	3.37921	2.99e-09	6.15632	2.20977	0.00459004	12.1018	3.16732	3.66e-09	1.32274
Goano01G2799	Chr01	- && sp|Q1G309|TAX2_ARATH Signaling peptide TAXIMIN 2 OS=Arabidopsis thaliana OX=3702 GN=TAX2 PE=2 SV=1 && -	12.6948	0.817071	0.026628	19.0077	1.42403	7.69e-06	22.5962	1.67596	4.31e-05	16.6373	1.22086	0.0109024	6.91883	-0.0592355	0.940263	7.1387
Goano01G0375	Chr01	- && sp|Q9SF09|ANT1_ARATH Amino acid transporter ANT1 OS=Arabidopsis thaliana OX=3702 GN=ANT1 PE=1 SV=1 && PF01490:Transmembrane amino acid transporter protein	2.63064	-0.991504	0.000894119	1.84039	-1.48438	8.42e-06	4.13317	-0.312754	0.676165	5.58641	0.107891	0.846383	3.58908	-0.547043	0.126634	5.18574
Goano01G2312	Chr01	- && sp|Q94AN2|CHER1_ARATH Choline transporter protein 1 OS=Arabidopsis thaliana OX=3702 GN=CHER1 PE=1 SV=1 && PF04515:Plasma-membrane choline transporter	8.79566	-0.118011	0.780028	4.51497	-1.05251	8.57e-06	2.49105	-1.90758	3.08e-07	11.5975	0.297559	0.431846	18.1327	0.92727	2.57e-06	9.44165
Goano01G2611	Chr01	- && - && -	1.25809	5.16287	0.0928754	4.35853	6.96765	8.8e-06	2.13682	5.94029	0.058293	0	NA	NA	0	NA	NA	0
Goano01G0898	Chr01	- && sp|Q9LU93|MAD2_ARATH Mitotic spindle checkpoint protein MAD2 OS=Arabidopsis thaliana OX=3702 GN=MAD2 PE=1 SV=1 && PF02301:HORMA domain	22.681	0.622661	0.113246	4.45533	-1.6949	1.32e-05	7.38749	-0.965438	0.0405535	6.6854	-1.1228	0.101093	7.6745	-0.940752	0.00987574	14.5747
Goano01G1692	Chr01	- && sp|B7F8P5|SAU39_ORYSJ Auxin-responsive protein SAUR36 OS=Oryza sativa subsp. japonica OX=39947 GN=SAUR39 PE=2 SV=1 && PF02519:Auxin responsive protein	2.5318	0.369438	0.762228	8.05478	2.05508	1.32e-05	12.861	2.73182	1.9e-07	8.93441	2.19164	0.000529971	2.79685	0.500488	0.535361	1.95296
Goano01G1668	Chr01	- && sp|Q96EZ8|MCRS1_HUMAN Microspherule protein 1 OS=Homo sapiens OX=9606 GN=MCRS1 PE=1 SV=1 && PF13325:N-terminal region of micro-spherule protein	7.70711	0.182742	0.651555	14.544	1.12218	1.33e-05	6.91057	0.0501863	0.94382	6.29197	-0.0994641	0.906033	7.24381	0.0900929	0.821232	6.74624
Goano01G2003	Chr01	- && - && -	17.1266	0.431705	0.122472	4.63062	-1.42817	1.8e-05	5.30486	-1.23204	0.00173095	2.65733	-2.24146	0.00449466	8.26334	-0.617933	0.259917	12.5789
Goano01G0185	Chr01	- && sp|Q9LFH9|LRK81_ARATH L-type lectin-domain containing receptor kinase VIII.1 OS=Arabidopsis thaliana OX=3702 GN=LECRK81 PE=2 SV=1 && PF00139:Legume lectin domain|PF00069:Protein kinase domain	6.92155	0.00177583	0.997033	2.92783	-1.20945	1.8e-05	4.08481	-0.729401	0.0553955	3.84963	-0.828734	0.063532	5.322	-0.377565	0.257617	6.84013
Goano01G2840	Chr01	- && sp|Q9FE62|YLS8_ARATH Thioredoxin-like protein YLS8 OS=Arabidopsis thaliana OX=3702 GN=YLS8 PE=1 SV=1 && PF02966:Mitosis protein DIM1	3.63181	0.463451	0.677907	8.75159	1.74745	2.15e-05	2.79881	0.103525	0.941696	2.7195	0.0483913	0.967733	0.474946	-2.46945	0.0150794	2.63003
Goano01G2086	Chr01	- && sp|Q9C6P6|STGL4_ARATH Stigma-specific STIG1-like protein 4 OS=Arabidopsis thaliana OX=3702 GN=KRS PE=2 SV=1 && PF04885:Stigma-specific protein, Stig1	3.04732	0.95108	0.0149437	4.10203	1.40592	2.38e-05	2.25039	0.541878	0.397649	2.69476	0.788325	0.17238	4.45704	1.49804	3.73e-06	1.55922
Goano01G2000	Chr01	- && sp|Q6NPD7|NUD10_ARATH Nudix hydrolase 10 OS=Arabidopsis thaliana OX=3702 GN=NUDT10 PE=1 SV=1 && PF18290:Nudix hydrolase domain|PF00293:NUDIX domain	7.18523	1.05524	0.0597553	9.22413	1.43133	2.49e-05	16.3905	2.2635	1.76e-07	7.90533	1.19875	0.0282102	8.07997	1.21336	0.000801342	3.44346
Goano01G0506	Chr01	- && sp|Q9S845|GONS3_ARATH GDP-mannose transporter GONST3 OS=Arabidopsis thaliana OX=3702 GN=GONST3 PE=2 SV=1 && PF03151:Triose-phosphate Transporter family	5.36673	-0.326346	0.437633	2.9942	-1.14066	3.31e-05	5.09901	-0.369878	0.569813	4.41369	-0.591932	0.297458	6.60289	-0.0274818	0.948045	6.65707
Goano01G0793	Chr01	- && sp|Q5RHY1|MCM10_DANRE Protein MCM10 homolog OS=Danio rerio OX=7955 GN=mcm10 PE=3 SV=1 && PF09329:Primase zinc finger	4.33747	-0.391412	0.510293	1.5199	-1.87346	3.39e-05	1.18073	-2.24003	0.00109407	2.57564	-1.12772	0.057785	2.44019	-1.22037	0.0669584	5.63033
Goano01G2969	Chr01	- && sp|Q6PL11|SKP1_ORYSJ SKP1-like protein 1 OS=Oryza sativa subsp. japonica OX=39947 GN=SKP1 PE=1 SV=1 && PF01466:Skp1 family, dimerisation domain	0.405978	4.84027	0.0669599	1.50528	6.75047	3.88e-05	0.895629	6.00256	0.00919861	0.0531582	1.91784	1	0	NA	NA	0
Goano01G0396	Chr01	- && sp|P36591|DYR_SCHPO Dihydrofolate reductase OS=Schizosaccharomyces pombe (strain 972 / ATCC 24843) OX=284812 GN=dfr1 PE=2 SV=2 && PF03959:Serine hydrolase (FSH1)	33.8248	-0.14088	0.805402	7.75783	-2.23343	3.98e-05	4.82457	-2.91753	1.88e-15	7.58553	-2.27741	1.77e-09	12.7048	-1.54872	0.0135783	36.8292
Goano01G0589	Chr01	- && - && -	4.04083	0.82391	0.201799	6.91746	1.62228	4.33e-05	6.17447	1.46019	0.0330454	9.75892	2.10639	7.4e-06	1.08552	-1.07922	0.146554	2.26462
Goano01G2590	Chr01	- && - && -	2.88079	-0.824339	0.334488	0.949462	-2.38764	4.38e-05	1.53272	-1.69943	0.217982	0.498184	-3.33833	0.000520668	1.54711	-1.71622	0.0812634	5.02761
Goano01G2712	Chr01	- && sp|Q9FH28|DNJ49_ARATH Chaperone protein dnaJ 49 OS=Arabidopsis thaliana OX=3702 GN=ATJ49 PE=2 SV=2 && PF00226:DnaJ domain	1.29428	-1.12993	0.106985	0.443804	-2.65543	4.81e-05	1.00157	-1.4786	0.0516656	1.68482	-0.741731	0.401363	0.634906	-2.17409	0.00160049	2.81885
Goano01G0621	Chr01	- && sp|Q9ZQR5|TBL13_ARATH Protein trichome birefringence-like 13 OS=Arabidopsis thaliana OX=3702 GN=TBL13 PE=2 SV=1 && PF13839:GDSL/SGNH-like Acyl-Esterase family found in Pmr5 and Cas1p|PF14416:PMR5 N terminal Domain	5.67673	0.734826	0.13521	9.25749	1.46202	5.52e-05	3.94608	0.233371	0.759166	3.85956	0.187232	0.83705	2.93875	-0.217351	0.737946	3.38957
Goano01G1165	Chr01	- && sp|Q02200|PERX_NICSY Lignin-forming anionic peroxidase OS=Nicotiana sylvestris OX=4096 PE=2 SV=1 && PF00141:Peroxidase	0.840786	1.91032	0.199278	2.48527	3.51389	6.48e-05	1.94293	3.15455	0.00601596	2.09504	3.25218	0.00298081	3.03696	3.78124	2.47e-06	0.223325
Goano01G0300	Chr01	- && sp|P82266|KN5C_ARATH Kinesin-like protein KIN-5C OS=Arabidopsis thaliana OX=3702 GN=KIN5C PE=2 SV=2 && PF00225:Kinesin motor domain	7.26717	0.338885	0.307874	2.65793	-1.08363	6.64e-05	3.96552	-0.506142	0.107042	1.82282	-1.64043	2.65e-05	3.67862	-0.64335	0.0313245	5.68649
Goano01G2667	Chr01	- && sp|Q9C9I6|PP116_ARATH Pentatricopeptide repeat-containing protein At1g71490 OS=Arabidopsis thaliana OX=3702 GN=PCMP-E67 PE=2 SV=1 && PF13041:PPR repeat family	5.10787	0.877936	0.0116861	5.80776	1.08589	7.95e-05	4.82458	0.81855	0.0537689	4.9874	0.85285	0.0225209	5.4813	0.974399	0.000830926	2.7651
Goano01G0815	Chr01	- && - && PF12776:Myb/SANT-like DNA-binding domain	2.20931	-0.537666	0.425904	0.718911	-2.12866	8.49e-05	0.523715	-2.58748	0.0669793	0.190467	-4.05212	3.36e-06	4.07483	0.345293	0.524811	3.1788
Goano01G2677	Chr01	- && sp|F4IBQ9|KN14Q_ARATH Kinesin-like protein KIN-14Q OS=Arabidopsis thaliana OX=3702 GN=KIN14Q PE=3 SV=1 && PF11721:Malectin domain|PF00225:Kinesin motor domain	4.43772	0.188323	0.624464	1.70578	-1.16522	8.68e-05	2.29876	-0.732836	0.157171	1.27933	-1.59277	0.000938411	2.06203	-0.918485	0.00594835	3.85723
Goano01G0219	Chr01	- && - && PF12796:Ankyrin repeats (3 copies)	15.831	0.931732	0.000749178	17.5426	1.10368	8.71e-05	12.9387	0.664425	0.156637	16.7146	1.02077	0.00110457	15.3542	0.884298	0.00732165	8.24698
Goano01G0677	Chr01	- && - && PF00078:Reverse transcriptase (RNA-dependent DNA polymerase)	0.477525	0.972817	0.659838	2.76472	3.54508	0.000112185	0.0214009	-3.36336	0.456879	0.58062	1.2647	0.619004	2.51954	3.38236	0.00090843	0.244017
Goano01G2796	Chr01	- && sp|P0CZ23|ACOX3_ARATH Acyl-coenzyme A oxidase 3, peroxisomal OS=Arabidopsis thaliana OX=3702 GN=ACX3 PE=1 SV=1 && PF01756:Acyl-CoA oxidase|PF02770:Acyl-CoA dehydrogenase, middle domain|PF00441:Acyl-CoA dehydrogenase, C-terminal domain	0.689701	1.28713	0.11304	1.34671	2.27836	0.000112794	1.85283	2.73945	7.45e-05	1.57916	2.49462	0.00241105	0.776856	1.45643	0.0582419	0.280837
Goano01G0072	Chr01	- && sp|Q8S9H7|DIV_ANTMA Transcription factor DIVARICATA OS=Antirrhinum majus OX=4151 GN=DIVARICATA PE=2 SV=1 && PF00249:Myb-like DNA-binding domain	3.79848	-0.652598	0.267193	2.18291	-1.41699	0.000117873	1.67936	-1.79622	9.63e-05	2.71576	-1.11592	0.0173303	12.1964	1.03742	0.000285332	5.89581
Goano01G1089	Chr01	- && sp|Q9CAC1|GUN8_ARATH Endoglucanase 8 OS=Arabidopsis thaliana OX=3702 GN=CEL1 PE=2 SV=1 && PF00759:Glycosyl hydrolase family 9	21.9209	0.998683	0.0676315	4.83214	-1.1529	0.000118968	3.38168	-1.66396	1.44e-05	1.04542	-3.37016	0.0683156	7.62796	-0.519557	0.149519	10.8161
Goano01G1611	Chr01	- && - && PF14392:Zinc knuckle|PF14111:Domain of unknown function (DUF4283)	0.861052	1.95919	0.0606463	1.75064	3.00098	0.000124994	0.726993	1.74186	0.216855	1.8769	3.0927	0.00190412	0.418633	0.915652	0.546171	0.218178
Goano01G1354	Chr01	- && - && PF13966:zinc-binding in reverse transcriptase	0.564587	1.43652	0.165602	1.34661	2.71176	0.000137146	2.32597	3.50145	1.04e-06	0.179832	-0.209723	0.942403	1.46535	2.80995	6.33e-06	0.208945
Goano01G1695	Chr01	- && sp|O65695|SAU50_ARATH Auxin-responsive protein SAUR50 OS=Arabidopsis thaliana OX=3702 GN=SAUR50 PE=1 SV=1 && PF02519:Auxin responsive protein	1.36048	-0.677286	0.590493	0.200232	-3.39944	0.000163352	0.321806	-2.71892	0.0061131	1.00562	-1.08591	0.531205	1.39074	-0.637282	0.440347	2.13714
Goano01G2914	Chr01	- && sp|Q8L983|COR28_ARATH Cold-regulated protein 28 OS=Arabidopsis thaliana OX=3702 GN=COR28 PE=1 SV=1 && -	0.824615	1.63498	0.171825	1.93475	2.8981	0.000191989	0.305806	0.222579	0.956883	0.632468	1.26068	0.590874	0.771355	1.53492	0.194361	0.264748
Goano01G1939	Chr01	- && - && -	4.61394	0.38567	0.518309	0.87033	-1.99528	0.000193308	2.15182	-0.683966	0.288661	0.453037	-2.94108	0.00330145	2.24536	-0.650034	0.254162	3.48979
Goano01G0177	Chr01	- && sp|Q9FZ80|SOT17_ARATH Cytosolic sulfotransferase 17 OS=Arabidopsis thaliana OX=3702 GN=SOT17 PE=1 SV=1 && PF00685:Sulfotransferase domain	3.89122	0.755823	0.0928813	5.20494	1.19891	0.000210055	2.09613	-0.114662	0.924673	1.31769	-0.797843	0.391073	2.79574	0.271135	0.660971	2.29296
Goano01G1931	Chr01	- && sp|Q6R0A6|MYB63_ARATH Transcription factor MYB63 OS=Arabidopsis thaliana OX=3702 GN=MYB63 PE=1 SV=1 && PF00249:Myb-like DNA-binding domain	4.05807	-0.911234	0.00903678	3.09202	-1.27713	0.000253382	5.61821	-0.418077	0.522736	7.33167	-0.0463057	0.946821	2.61296	-1.54744	0.000111517	7.57743
Goano01G2323	Chr01	- && sp|Q7KVS9|TRF41_DROME Non-canonical poly(A) RNA polymerase protein Trf4-1 OS=Drosophila melanogaster OX=7227 GN=Trf4-1 PE=1 SV=1 && PF03828:Cid1 family poly A polymerase	11.9516	0.585093	0.120153	17.1983	1.13737	0.000296998	16.8635	1.10987	0.0150001	14.1533	0.843271	0.115293	14.0914	0.823078	0.0198714	7.88851
Goano01G2671	Chr01	- && sp|Q39199|RECAC_ARATH DNA repair protein recA homolog 1, chloroplastic OS=Arabidopsis thaliana OX=3702 GN=RECA PE=2 SV=1 && PF00154:recA bacterial DNA recombination protein	12.4366	0.331893	0.258383	4.33666	-1.16062	0.000300707	6.6211	-0.551526	0.237255	12.1913	0.315586	0.405789	14.2029	0.521481	0.0256676	9.80648
Goano01G2348	Chr01	- && sp|Q9SX38|DRL4_ARATH Putative disease resistance protein At1g50180 OS=Arabidopsis thaliana OX=3702 GN=At1g50180 PE=3 SV=2 && PF18052:Rx N-terminal domain|PF00931:NB-ARC domain	0.696935	-0.17551	0.838548	0.127137	-2.61268	0.000310424	0.267323	-1.53664	0.122046	0.125341	-2.63946	0.115749	0.185501	-2.08686	0.0481198	0.784025
Goano01G1161	Chr01	- && - && PF13837:Myb/SANT-like DNA-binding domain	1.3518	-0.0917532	0.93841	0.0724552	-4.25965	0.000334887	0.255061	-2.46422	0.0397437	0.982457	-0.529075	0.793232	0.488055	-1.54815	0.180483	1.41927
Goano01G1702	Chr01	- && sp|Q8GW29|LOG7_ARATH Cytokinin riboside 5'-monophosphate phosphoribohydrolase LOG7 OS=Arabidopsis thaliana OX=3702 GN=LOG7 PE=1 SV=2 && PF03641:Possible lysine decarboxylase	1.54071	0.827266	0.418457	3.75546	2.14184	0.000337265	1.63852	0.949431	0.485121	0	-6.56716	0.00148677	0.0439944	-4.30413	0.00677054	0.856822
Goano01G0326	Chr01	- && - && PF00078:Reverse transcriptase (RNA-dependent DNA polymerase)	5.56023	0.60655	0.326596	10.0213	1.47869	0.000343001	5.21517	0.537191	0.439561	3.27348	-0.147141	0.892636	5.65675	0.626908	0.29162	3.62669
Goano01G2837	Chr01	- && sp|P32289|GLNA_VIGAC Glutamine synthetase nodule isozyme OS=Vigna aconitifolia OX=3918 PE=2 SV=1 && PF03951:Glutamine synthetase, beta-Grasp domain|PF00120:Glutamine synthetase, catalytic domain	1.43415	-0.636838	0.353274	0.410474	-2.41406	0.000415991	0.890231	-1.30308	0.11122	0.576172	-1.94381	0.132129	0.395107	-2.51501	0.00846675	2.21734
Goano01G0249	Chr01	- && sp|Q9LDR4|ERG24_ARATH Delta(14)-sterol reductase OS=Arabidopsis thaliana OX=3702 GN=FK PE=1 SV=2 && PF01222:Ergosterol biosynthesis ERG4/ERG24 family	6.94322	0.113423	0.852356	3.02504	-1.05399	0.000423745	5.11157	-0.296045	0.516498	5.2172	-0.28063	0.581556	7.60125	0.246382	0.524156	6.33903
Goano01G1851	Chr01	- && sp|O81123|ZIP1_ARATH Zinc transporter 1 OS=Arabidopsis thaliana OX=3702 GN=ZIP1 PE=2 SV=1 && PF02535:ZIP Zinc transporter	3.58331	-0.583323	0.16202	2.20811	-1.26142	0.000432172	5.21381	-0.0187862	0.982435	1.30314	-2.0339	0.000574695	2.8338	-0.925389	0.0433824	5.33301
Goano01G2092	Chr01	- && sp|Q10I20|XAT3_ORYSJ Alpha-1,3-arabinosyltransferase XAT3 OS=Oryza sativa subsp. japonica OX=39947 GN=XAT3 PE=1 SV=1 && PF04577:Protein of unknown function (DUF563)	0.941315	-1.3483	0.0787906	0.5021	-2.22444	0.000470021	2.09472	-0.170105	0.908033	1.02032	-1.22014	0.120216	0.117165	-4.3832	2.14e-07	2.38174
Goano01G2509	Chr01	- && - && -	7.76412	0.637468	0.362241	13.533	1.45738	0.000470663	21.3236	2.11609	1.94e-05	21.2726	2.09837	3.76e-05	8.06784	0.686176	0.228253	4.95795
Goano01G1358	Chr01	- && sp|Q9FYE5|UUAT1_ARATH UDP-URONIC ACID TRANSPORTER 1 OS=Arabidopsis thaliana OX=3702 GN=UUAT1 PE=1 SV=1 && PF03151:Triose-phosphate Transporter family	4.61479	0.499254	0.415218	0.925578	-1.78183	0.000481598	1.45825	-1.12993	0.0866408	2.92786	-0.138082	0.876944	2.74673	-0.244981	0.626513	3.2235
Goano01G2493	Chr01	- && sp|Q9SKQ2|DIR4_ARATH Dirigent protein 4 OS=Arabidopsis thaliana OX=3702 GN=DIR4 PE=2 SV=1 && PF03018:Dirigent-like protein	2.12047	-1.13715	0.145547	1.47236	-1.65043	0.000559624	0.262839	-4.13023	2.69e-08	0.899801	-2.36785	0.00460401	0.0365328	-6.92168	1.12e-08	4.65624
Goano01G0639	Chr01	- && sp|Q9SAC4|FB2_ARATH F-box protein At1g10780 OS=Arabidopsis thaliana OX=3702 GN=At1g10780 PE=2 SV=1 && -	4.15937	0.122968	0.843645	0.851818	-2.14035	0.000743217	1.14824	-1.70449	0.0574093	1.82884	-1.04836	0.168538	1.93746	-0.981278	0.10024	3.78178
Goano01G1044	Chr01	- && - && -	2.10446	1.50765	0.0694501	2.91281	2.00861	0.000797657	2.29943	1.66856	0.136881	0.999	0.452031	0.730233	3.29307	2.16175	0.000684594	0.731699
Goano01G0362	Chr01	- && - && PF02362:B3 DNA binding domain	0.933946	1.49262	0.399902	1.78697	2.44169	0.00110244	1.4069	2.09927	0.068387	0.338664	0.0291469	0.993287	0.191464	-0.802544	0.693096	0.331272
Goano01G0090	Chr01	- && sp|Q9SRL7|RLP35_ARATH Receptor-like protein 35 OS=Arabidopsis thaliana OX=3702 GN=RLP35 PE=3 SV=1 && PF08263:Leucine rich repeat N-terminal domain|PF13855:Leucine rich repeat	0.567395	-1.27569	0.107526	0.382938	-1.83324	0.00121932	0.708562	-0.936887	0.163321	0.453788	-1.59233	0.0371372	0.367129	-1.92286	0.00309789	1.37059
Goano01G2685	Chr01	- && - && -	0.410149	4.16638	0.308672	1.44259	6.0111	0.00130333	1.08612	5.60344	0.211588	0.375553	4.05526	0.518697	0.038149	NA	NA	0
Goano01G0503	Chr01	- && - && -	5.26366	0.55375	0.169042	7.16542	1.02182	0.00141031	5.116	0.538352	0.330077	5.07767	0.513791	0.378159	4.02212	0.161655	0.776339	3.55257
Goano01G0423	Chr01	- && sp|Q9ZU46|ZAR1_ARATH Receptor protein kinase-like protein ZAR1 OS=Arabidopsis thaliana OX=3702 GN=ZAR1 PE=1 SV=1 && PF07714:Protein tyrosine kinase|PF12799:Leucine Rich repeats (2 copies)|PF08263:Leucine rich repeat N-terminal domain	1.38972	-0.378634	0.463278	0.568892	-1.63656	0.00144317	0.666706	-1.41024	0.0174959	0.397921	-2.16881	0.0481376	2.06069	0.187286	0.761602	1.78982
Goano01G1802	Chr01	- && - && PF05742:Transport and Golgi organisation 2	2.50189	0.915954	0.177347	3.59695	1.46299	0.00149984	2.46823	0.922322	0.210015	2.55209	0.956558	0.206149	1.80184	0.442242	0.565495	1.31212
Goano01G1741	Chr01	- && - && -	1.12255	2.04037	0.357725	4.52354	4.08276	0.00156259	2.10293	2.96906	0.154172	1.56638	2.5246	0.41832	0	-3.03114	0.580993	0.274493
Goano01G0920	Chr01	- && sp|Q9SI09|XERIC_ARATH Probable E3 ubiquitin-protein ligase XERICO OS=Arabidopsis thaliana OX=3702 GN=XERICO PE=1 SV=1 && PF13639:Ring finger domain	0.682784	-1.7158	0.0971685	0.387864	-2.51116	0.00165911	0.105204	-4.38996	0.00086719	1.38652	-0.68533	0.586397	0	-7.88993	1.9e-07	2.23525
Goano01G0261	Chr01	- && - && PF14309:Domain of unknown function (DUF4378)	5.28869	0.185344	0.78634	1.78551	-1.34879	0.00167138	1.62666	-1.4841	0.0100207	0.50112	-3.19524	0.09618	3.51635	-0.401374	0.427274	4.59945
Goano01G1679	Chr01	- && sp|Q9FYG4|GLOX1_ARATH Aldehyde oxidase GLOX1 OS=Arabidopsis thaliana OX=3702 GN=GLOX1 PE=2 SV=1 && PF07250:Glyoxal oxidase N-terminus	0.4662	0.430856	0.784957	1.82329	2.42813	0.00170971	0.60403	0.833339	0.739961	1.08537	1.66483	0.237555	0.177822	-0.952838	0.63651	0.342628
Goano01G2596	Chr01	- && - && -	2.90949	-1.11168	0.121922	1.83415	-1.75022	0.00180917	1.89907	-1.69965	0.0900444	1.49256	-2.06155	0.0196861	0.76383	-3.0474	0.000371378	6.23284
Goano01G1456	Chr01	- && sp|Q8RXD4|BRCA1_ARATH Protein BREAST CANCER SUSCEPTIBILITY 1 homolog OS=Arabidopsis thaliana OX=3702 GN=BRCA1 PE=1 SV=1 && PF13771:PHD-like zinc-binding domain|PF16589:BRCT domain, a BRCA1 C-terminus domain|PF00533:BRCA1 C Terminus (BRCT) domain	2.32969	-0.26797	0.520821	1.2109	-1.18937	0.00188441	1.30111	-1.08035	0.015982	0.887968	-1.64474	0.0133481	2.79891	-0.00406131	0.992345	2.77849
Goano01G1029	Chr01	- && sp|Q9SZP1|MYB4_ARATH Transcription repressor MYB4 OS=Arabidopsis thaliana OX=3702 GN=MYB4 PE=1 SV=1 && PF00249:Myb-like DNA-binding domain	0.38596	-1.25492	0.449764	0.0181304	-5.50432	0.00192482	0.20014	-2.17731	0.320958	0.255636	-1.84355	0.369607	0.163847	-2.4994	0.0512858	0.914649
Goano01G0795	Chr01	- && sp|Q9SCU9|BGA13_ARATH Beta-galactosidase 13 OS=Arabidopsis thaliana OX=3702 GN=BGAL13 PE=2 SV=1 && PF02140:Galactose binding lectin domain|PF17834:Beta-sandwich domain in beta galactosidase|PF01301:Glycosyl hydrolases family 35	0.261108	-0.957981	0.348913	0.0516606	-3.26584	0.0019869	0.0213097	-4.52682	0.0022446	0.10766	-2.21884	0.153891	0.00592324	-6.32293	6.3e-05	0.499601
Goano01G0459	Chr01	- && sp|F4J2M6|KN14L_ARATH Kinesin-like protein KIN-14L OS=Arabidopsis thaliana OX=3702 GN=KIN14L PE=3 SV=2 && PF00307:Calponin homology (CH) domain|PF00225:Kinesin motor domain	2.83949	0.338586	0.430125	1.01582	-1.11752	0.0019925	0.910228	-1.27297	0.00327629	0.941683	-1.23649	0.0161951	1.40137	-0.67585	0.219935	2.22166
Goano01G1800	Chr01	- && sp|Q6YRM6|Y8219_ORYSJ Glycosyltransferase family 92 protein Os08g0121900 OS=Oryza sativa subsp. japonica OX=39947 GN=Os08g0121900 PE=2 SV=1 && PF01697:Glycosyltransferase family 92	0.95288	-0.88073	0.0903436	0.541256	-1.66904	0.00206342	0.413074	-2.06107	0.056822	0.641213	-1.43872	0.0910969	1.07476	-0.713285	0.285557	1.7429
Goano01G2710	Chr01	- && sp|Q9ZWJ9|ARR2_ARATH Two-component response regulator ARR2 OS=Arabidopsis thaliana OX=3702 GN=ARR2 PE=1 SV=1 && PF00072:Response regulator receiver domain	18.0396	0.991953	0.0288055	4.01173	-1.1462	0.00220497	4.83641	-0.873934	0.244356	4.03047	-1.15156	0.0191005	29.3324	1.69762	5.6e-12	8.95386
Goano01G1607	Chr01	- && sp|Q8L7R3|LPCT1_ARATH Lysophospholipid acyltransferase LPEAT1 OS=Arabidopsis thaliana OX=3702 GN=LPEAT1 PE=1 SV=1 && PF01553:Acyltransferase	2.27217	0.363462	0.530027	3.82074	1.13427	0.00223615	1.85219	0.0915299	0.926553	1.61471	-0.120781	0.916589	1.30878	-0.439563	0.509065	1.75426
Goano01G1213	Chr01	- && sp|Q5HGC3|GLN1A_STAAC Glutamine synthetase OS=Staphylococcus aureus (strain COL) OX=93062 GN=glnA PE=3 SV=1 && PF00120:Glutamine synthetase, catalytic domain	6.11605	0.526264	0.85094	0.428509	-3.30085	0.00227152	2.26799	-0.888561	0.71508	0.416381	-3.34994	0.0126922	0.212033	-4.32977	0.000272861	4.2425
Goano01G1130	Chr01	- && sp|Q9C9X7|IDD14_ARATH Protein indeterminate-domain 14 OS=Arabidopsis thaliana OX=3702 GN=IDD14 PE=1 SV=1 && -	4.5984	0.659089	0.218625	1.05153	-1.44135	0.00235524	0.887993	-1.68003	0.0116818	1.10537	-1.38026	0.0338801	4.56117	0.651066	0.0698207	2.8735
Goano01G0346	Chr01	- && sp|Q9LIS3|GAE6_ARATH UDP-glucuronate 4-epimerase 6 OS=Arabidopsis thaliana OX=3702 GN=GAE6 PE=1 SV=1 && -	0.13405	4.30217	0.273987	0.366441	5.76603	0.00328512	0.547402	6.34612	0.00461949	0.102439	3.918	0.535605	1.8933	8.10668	1.56e-08	0
Goano01G1727	Chr01	- && sp|Q84JK2|FD_ARATH Protein FD OS=Arabidopsis thaliana OX=3702 GN=FD PE=1 SV=1 && -	1.1974	0.247527	0.807317	0.0571739	-4.0919	0.00348043	0.807671	-0.292997	0.848387	1.14033	0.1915	0.908175	0.333409	-1.6029	0.127244	0.99688
Goano01G1771	Chr01	- && - && -	0.771508	1.53534	0.749536	5.14657	4.33607	0.00348154	0.471439	0.873133	1	0	-2.41329	1	4.63031	4.15262	0.00718394	0.260228
Goano01G2381	Chr01	- && sp|Q9FN26|U79B6_ARATH UDP-glycosyltransferase 79B6 OS=Arabidopsis thaliana OX=3702 GN=UGT79B6 PE=2 SV=1 && PF00201:UDP-glucoronosyl and UDP-glucosyl transferase	1.99437	0.331643	0.679565	0.351873	-2.13249	0.00355576	0.76752	-1.01381	0.483825	1.11742	-0.486178	0.594415	1.83839	0.214803	0.746645	1.56529
Goano01G0757	Chr01	- && - && -	1.31154	-0.581569	0.643747	0.0554014	-5.09758	0.00360145	0	-6.0844	0.00506173	3.51788	0.858133	0.500765	0	-6.40559	0.000453656	1.94128
Goano01G0440	Chr01	- && sp|Q5XV99|GLYT7_ARATH Glycosyltransferase-like At3g57200 OS=Arabidopsis thaliana OX=3702 GN=At3g57200 PE=2 SV=1 && -	0.482544	2.28654	0.178886	0.664422	2.75818	0.00380708	0.161392	0.7215	0.820033	0.208349	1.07456	0.623325	0.0726597	-0.450386	0.859323	0.0987575
Goano01G0373	Chr01	- && - && -	3.45407	-0.369399	0.297535	1.98645	-1.14033	0.00388611	1.28092	-1.77271	0.000345756	1.26235	-1.80845	0.000102288	2.48553	-0.846993	0.0276625	4.41995
Goano01G0807	Chr01	- && sp|Q9ZNT3|ADF5_ARATH Actin-depolymerizing factor 5 OS=Arabidopsis thaliana OX=3702 GN=ADF5 PE=1 SV=1 && PF00241:Cofilin/tropomyosin-type actin-binding protein	6.21569	-0.459085	0.488847	3.4729	-1.26846	0.0039723	3.99964	-1.06173	0.0564371	3.46096	-1.28398	0.0684438	9.73278	0.190479	0.72131	8.43131
Goano01G2803	Chr01	- && sp|Q9ZWA1|C3H2_ARATH Zinc finger CCCH domain-containing protein 2 OS=Arabidopsis thaliana OX=3702 GN=TZF4 PE=1 SV=1 && PF00642:Zinc finger C-x8-C-x5-C-x3-H type (and similar)	13.0642	1.2514	0.0512664	13.0532	1.28662	0.0041579	1.8644	-1.52178	0.584398	2.18134	-1.30757	0.157296	0.724328	-2.91686	5.05e-06	5.41236
Goano01G2642	Chr01	- && sp|Q9LE86|S8H_ARATH Scopoletin 8-hydroxylase OS=Arabidopsis thaliana OX=3702 GN=S8H PE=1 SV=1 && PF14226:non-haem dioxygenase in morphine synthesis N-terminal|PF03171:2OG-Fe(II) oxygenase superfamily	2.67765	-0.826006	0.0817762	2.20134	-1.07878	0.00425914	0.531597	-3.1276	0.000527835	2.51002	-0.903838	0.165774	2.66376	-0.829433	0.109167	4.69662
Goano01G0737	Chr01	- && - && PF03168:Late embryogenesis abundant protein	1.77151	1.4238	0.0737886	2.32578	1.84281	0.00432706	1.23329	0.935101	0.568272	0.746403	0.198602	0.928657	5.29541	3.00226	5.25e-09	0.650932
Goano01G0206	Chr01	- && sp|B0BLT0|ZN593_XENTR Zinc finger protein 593 OS=Xenopus tropicalis OX=8364 GN=znf593 PE=2 SV=1 && PF12171:Zinc-finger double-stranded RNA-binding	16.7872	0.684349	0.0324552	21.0162	1.03181	0.00475944	12.3878	0.269564	0.636759	19.1806	0.887708	0.080407	24.952	1.25238	6.54e-06	10.38
Goano01G0449	Chr01	- && sp|Q2HW56|NOOT1_MEDTR BTB/POZ domain and ankyrin repeat-containing protein NOOT1 OS=Medicago truncatula OX=3880 GN=NOOT1 PE=2 SV=1 && PF11900:Domain of unknown function (DUF3420)|PF12796:Ankyrin repeats (3 copies)|PF00651:BTB/POZ domain	1.78361	0.530403	0.517903	0.440873	-1.44989	0.00496438	2.07873	0.789036	0.157532	0.822356	-0.56375	0.565108	4.74067	1.95127	6e-10	1.21575
Goano01G2415	Chr01	- && - && -	21.5101	0.0691462	0.90605	7.53939	-1.42147	0.00500189	0	-8.24286	1.9e-08	17.9462	-0.179744	0.857273	18.0758	-0.185654	0.751505	20.3354
Goano01G1639	Chr01	- && sp|Q9LZP8|BZP53_ARATH bZIP transcription factor 53 OS=Arabidopsis thaliana OX=3702 GN=BZIP53 PE=1 SV=1 && PF00170:bZIP transcription factor	1.07865	-1.0678	0.0549896	0.410616	-2.45268	0.00547243	0.188991	-3.55011	0.0131924	0.080369	-4.79813	5.32e-05	0.121046	-4.1837	5.64e-06	2.24108
Goano01G0144	Chr01	- && - && PF07795:Protein of unknown function (DUF1635)	4.38416	1.52219	0.155582	6.37852	2.09324	0.00548198	2.1855	0.543343	0.779843	1.33294	-0.184064	0.940898	0.210491	-2.88746	0.130016	1.51989
Goano01G0770	Chr01	- && sp|O81816|MO2_ARATH Monooxygenase 2 OS=Arabidopsis thaliana OX=3702 GN=MO2 PE=2 SV=1 && PF01494:FAD binding domain	0.224694	4.5412	0.122618	0.456961	5.59665	0.00564712	0.914899	6.59879	0.000953257	0.34756	5.18781	0.171267	1.24989	7.0194	1.49e-05	0
Goano01G2126	Chr01	- && sp|O82569|SUI1_PIMBR Protein translation factor SUI1 homolog OS=Pimpinella brachycarpa OX=45043 PE=3 SV=1 && PF01253:Translation initiation factor SUI1	0.428643	5.42573	0.0594596	0.489163	5.6269	0.00607915	0.284135	4.84681	0.262966	0	NA	NA	0.0168374	NA	NA	0
Goano01G0398	Chr01	- && sp|O48922|C98A2_SOYBN Cytochrome P450 98A2 OS=Glycine max OX=3847 GN=CYP98A2 PE=2 SV=1 && PF03745:Domain of unknown function (DUF309)	0.0251946	2.4147	1	0.244348	5.70477	0.00616956	0.238709	5.67404	0.0938248	0.152169	5.01122	0.122056	0.209094	5.4555	0.0149042	0
Goano01G0088	Chr01	- && - && -	0.58252	-0.292468	0.760875	0.115562	-2.60049	0.00629878	0.323864	-1.11445	0.410228	0.242475	-1.54303	0.440279	0.349555	-1.02604	0.32744	0.70805
Goano01G2091	Chr01	- && - && PF05553:Cotton fibre expressed protein	0.523923	3.05013	0.106461	0.848345	3.77389	0.00632022	1.94602	4.96676	0.00208646	0.727486	3.5326	0.0688721	0.793873	3.64465	0.0213196	0.0634479
Goano01G0393	Chr01	- && sp|Q9C6K3|DF1_ARATH Trihelix transcription factor DF1 OS=Arabidopsis thaliana OX=3702 GN=DF1 PE=4 SV=1 && PF13837:Myb/SANT-like DNA-binding domain	1.80448	-0.568083	0.245383	1.25462	-1.06131	0.00654153	1.1446	-1.19409	0.0432365	2.23043	-0.245694	0.69273	4.88314	0.869988	0.00407255	2.64545
Goano01G1253	Chr01	- && sp|P42036|RS143_ARATH 40S ribosomal protein S14-3 OS=Arabidopsis thaliana OX=3702 GN=RPS14C PE=2 SV=2 && PF00411:Ribosomal protein S11	8.77904	0.453319	0.38944	14.0116	1.14957	0.00661202	7.09779	0.16968	0.828927	7.58224	0.250922	0.830517	10.0517	0.643625	0.102705	6.38147
Goano01G1579	Chr01	- && sp|Q8L8T7|COR27_ARATH Cold-regulated protein 27 OS=Arabidopsis thaliana OX=3702 GN=COR27 PE=1 SV=1 && -	1.06106	2.8055	0.0782888	4.5049	4.90541	0.00677414	0.344374	1.19068	0.781996	0.698579	2.20673	0.362395	2.21504	3.87486	0.000720243	0.153077
Goano01G2239	Chr01	- && - && PF04398:Protein of unknown function, DUF538	9.31947	1.05591	0.219569	0.843108	-2.37015	0.00679961	1.05402	-2.05534	0.117745	1.23248	-1.84069	0.225851	4.16429	-0.0975447	0.897436	4.4246
Goano01G0759	Chr01	- && - && -	0.903825	-1.61743	0.0687617	0.834281	-1.72163	0.0070215	0.414575	-2.72377	0.0178443	0.956559	-1.53042	0.162906	0.344698	-3.00334	0.000504161	2.76553
Goano01G2322	Chr01	- && sp|V9M2S5|RPV1_VITRO Disease resistance protein RPV1 OS=Vitis rotundifolia OX=103349 GN=RPV1 PE=1 SV=1 && PF01582:TIR domain|PF00931:NB-ARC domain	0.609393	0.0728192	0.9485	0.0278668	-4.32106	0.00721391	0.0421419	-3.75172	0.0326805	0.393398	-0.545878	0.807096	1.95393	1.75409	0.0513396	0.574698
Goano01G0328	Chr01	- && - && PF14111:Domain of unknown function (DUF4283)|PF14392:Zinc knuckle	3.04694	0.70359	0.514104	6.58065	1.83791	0.00799666	2.33854	0.353075	0.839836	1.28299	-0.52683	0.766103	3.43215	0.880142	0.435682	1.84151
Goano01G2518	Chr01	- && sp|P93604|LRK10_WHEAT Rust resistance kinase Lr10 OS=Triticum aestivum OX=4565 GN=LRK10 PE=2 SV=1 && PF00069:Protein kinase domain	2.43292	1.19064	0.302334	4.10951	1.95947	0.00827672	4.8788	2.20894	0.0113723	4.86132	2.18952	0.00481104	5.05115	2.23248	0.00147161	1.06145
Goano01G1166	Chr01	- && - && -	3.34505	-0.713841	0.165752	1.82468	-1.56851	0.00838256	0.237729	-4.49269	6.86e-05	2.49996	-1.11818	0.0970729	2.79009	-0.978213	0.137619	5.42823
Goano01G0905	Chr01	- && - && PF14111:Domain of unknown function (DUF4283)	0.215872	3.16047	0.602503	1.154	5.62782	0.00874349	0.239819	3.3604	1	0	NA	NA	0.380342	4.00034	0.318721	0
Goano01G2108	Chr01	- && sp|Q9MAH4|AB10G_ARATH ABC transporter G family member 10 OS=Arabidopsis thaliana OX=3702 GN=ABCG10 PE=3 SV=1 && PF00005:ABC transporter	0.0604542	1.83441	1	0.738578	5.4753	0.00922609	0	NA	NA	0.434086	4.69753	0.292987	0	NA	NA	0
Goano01G1160	Chr01	- && sp|Q94JZ8|PUX7_ARATH Plant UBX domain-containing protein 7 OS=Arabidopsis thaliana OX=3702 GN=PUX7 PE=1 SV=1 && -	1.7237	-0.338922	0.533266	0.884361	-1.27934	0.00974858	1.65755	-0.370056	0.598961	1.54317	-0.486862	0.629707	1.1316	-0.949804	0.110951	2.16544
Goano01G1681	Chr01	- && - && -	3.91783	-0.541651	0.239596	2.704	-1.05023	0.0101334	3.98286	-0.488098	0.484259	6.50144	0.204949	0.754267	6.46535	0.180985	0.719744	5.63986
Goano01G2215	Chr01	- && sp|Q8LDI5|CXXS1_ARATH Thioredoxin-like protein CXXS1 OS=Arabidopsis thaliana OX=3702 GN=CXXS1 PE=2 SV=2 && PF00085:Thioredoxin	3.45674	-0.492112	0.59314	12.522	1.39354	0.0102388	15.9227	1.73945	0.0188421	17.9077	1.8959	0.00996327	26.0915	2.42352	4.46e-07	4.81877
Goano01G1764	Chr01	- && sp|Q8LBB7|LOG5_ARATH Cytokinin riboside 5'-monophosphate phosphoribohydrolase LOG5 OS=Arabidopsis thaliana OX=3702 GN=LOG5 PE=1 SV=1 && PF03641:Possible lysine decarboxylase	0.513766	-0.438397	0.869978	3.23847	2.24076	0.010679	4.11028	2.58773	0.0381745	2.06961	1.58675	0.318099	0	-5.65927	0.0276846	0.688169
Goano01G0571	Chr01	- && - && -	3.36629	-0.233498	0.777486	1.41007	-1.46771	0.0112249	1.80752	-1.10421	0.256568	3.37061	-0.219528	0.821535	5.58208	0.493992	0.357836	3.92422
Goano01G2653	Chr01	- && sp|Q9LQI6|SAU77_ARATH Auxin-responsive protein SAUR77 OS=Arabidopsis thaliana OX=3702 GN=SAUR77 PE=1 SV=1 && PF02519:Auxin responsive protein	1.66372	-0.832178	0.293656	0.784735	-1.89149	0.0116072	2.38692	-0.285165	0.893302	2.55138	-0.203038	0.865245	1.13642	-1.38588	0.0656899	2.9366
Goano01G1840	Chr01	- && sp|O22227|MIZ1_ARATH Protein MIZU-KUSSEI 1 OS=Arabidopsis thaliana OX=3702 GN=MIZ1 PE=1 SV=1 && PF04759:Protein of unknown function, DUF617	2.69167	0.755924	0.325532	3.8504	1.30056	0.0118031	0.679327	-1.19748	0.474267	0.432589	-1.86497	0.21075	2.99219	0.911762	0.126603	1.5731
Goano01G1339	Chr01	- && sp|Q9LXV5|NFYA1_ARATH Nuclear transcription factor Y subunit A-1 OS=Arabidopsis thaliana OX=3702 GN=NFYA1 PE=2 SV=1 && PF02045:CCAAT-binding transcription factor (CBF-B/NF-YA) subunit B	6.79915	0.0295394	0.959938	3.21743	-1.02109	0.0120134	6.77123	0.0542174	0.947257	12.0923	0.876966	0.00983727	8.94711	0.426904	0.201569	6.58647
Goano01G2291	Chr01	- && sp|Q9SLX0|IMA1B_ORYSJ Importin subunit alpha-1b OS=Oryza sativa subsp. japonica OX=39947 GN=Os05g0155601 PE=1 SV=2 && -	0.40128	0.754019	0.683974	1.23903	2.40026	0.0128989	0.859355	1.87337	0.219425	0.73646	1.63683	0.292778	0.202068	-0.245874	0.903633	0.23744
Goano01G1826	Chr01	- && sp|Q8LPQ8|MSSP2_ARATH Monosaccharide-sensing protein 2 OS=Arabidopsis thaliana OX=3702 GN=MSSP2 PE=1 SV=2 && PF00083:Sugar (and other) transporter	2.49873	-0.216287	0.691749	1.41043	-1.01211	0.0141724	1.45261	-0.969434	0.0748971	1.27122	-1.17504	0.0136586	1.68574	-0.784114	0.0548399	2.8749
Goano01G1328	Chr01	- && - && -	14.3397	1.60256	0.0791772	15.8209	1.77343	0.0143488	9.61397	1.05652	0.462566	4.27251	-0.126262	0.953205	6.13223	0.378948	0.755203	4.66092
Goano01G2007	Chr01	- && - && -	1.56042	0.228291	0.789107	0.332924	-1.97873	0.0144185	0.858257	-0.60487	0.560905	0.750186	-0.813473	0.451646	1.2141	-0.13592	0.880486	1.32046
Goano01G1284	Chr01	- && sp|P93749|Y2197_ARATH Probable protein kinase At2g41970 OS=Arabidopsis thaliana OX=3702 GN=At2g41970 PE=2 SV=1 && PF07714:Protein tyrosine kinase	0.563476	0.116309	0.955581	0.0265199	-4.25864	0.0149462	0.0131078	-5.16339	0.0231869	0	-6.25973	0.00566935	0.244075	-1.09661	0.589022	0.517836
Goano01G0284	Chr01	- && sp|Q9SMZ2|PP347_ARATH Pentatricopeptide repeat-containing protein At4g33170 OS=Arabidopsis thaliana OX=3702 GN=PCMP-H53 PE=3 SV=1 && PF13041:PPR repeat family|PF14432:DYW family of nucleic acid deaminases|PF01535:PPR repeat	0.478278	2.18531	0.108912	0.58473	2.50428	0.0158934	0.479041	2.21123	0.170865	0.328664	1.6508	0.531993	0.431101	2.03112	0.111453	0.1052
Goano01G2230	Chr01	- && sp|Q43714|DCS3_GOSAR (+)-delta-cadinene synthase isozyme A OS=Gossypium arboreum OX=29729 GN=CAD1-A PE=2 SV=1 && -	2.88291	-1.05538	0.23773	1.33348	-2.16394	0.0162587	2.62096	-1.1715	0.471743	0.355582	-4.08009	0.00369607	0.207821	-4.86298	3.35e-05	5.95703
Goano01G0690	Chr01	- && - && -	15.066	-0.955064	0.0556531	14.2572	-1.00584	0.0164722	31.0172	0.117963	0.881867	10.2557	-1.49424	0.0412034	20.4967	-0.507119	0.263817	28.9038
Goano01G2193	Chr01	- && sp|Q9LNI5|ETC1_ARATH MYB-like transcription factor ETC1 OS=Arabidopsis thaliana OX=3702 GN=ETC1 PE=2 SV=1 && -	4.60243	-0.655984	0.242197	3.12883	-1.18695	0.0177822	3.9291	-0.853865	0.384127	1.86408	-1.94439	0.0986627	6.12413	-0.246011	0.77187	7.17296
Goano01G2905	Chr01	- && sp|O23160|MYB73_ARATH Transcription factor MYB73 OS=Arabidopsis thaliana OX=3702 GN=MYB73 PE=1 SV=1 && PF00249:Myb-like DNA-binding domain	0.243083	-1.88605	0.164263	0.151013	-2.56446	0.020477	0.288674	-1.62509	0.488639	0.165044	-2.44072	0.217787	0.219567	-2.03605	0.0866167	0.898868
Goano01G1820	Chr01	- && sp|O49873|MLOH1_HORVU MLO protein homolog 1 OS=Hordeum vulgare OX=4513 GN=MLO-H1 PE=3 SV=1 && PF03094:Mlo family	0.266805	1.48774	0.527122	0.5703	2.60519	0.0205587	0.231424	1.29473	0.647621	0.0752761	-0.337498	0.945837	0	-4.19412	0.220624	0.095669
Goano01G1282	Chr01	- && sp|P46665|HAT14_ARATH Homeobox-leucine zipper protein HAT14 OS=Arabidopsis thaliana OX=3702 GN=HAT14 PE=2 SV=3 && PF04618:HD-ZIP protein N terminus|PF00046:Homeodomain|PF02183:Homeobox associated leucine zipper	4.88697	0.985713	0.110714	1.02874	-1.23168	0.0239072	0.412642	-2.54926	0.00147768	0.980444	-1.3112	0.083934	2.56986	0.0617808	0.917473	2.43593
Goano01G0954	Chr01	- && sp|Q9SI53|PP147_ARATH Pentatricopeptide repeat-containing protein At2g03880, mitochondrial OS=Arabidopsis thaliana OX=3702 GN=PCMP-H44 PE=2 SV=1 && -	1.94299	-0.437681	0.700941	0.344752	-2.88788	0.0244086	0.924537	-1.48275	0.448002	1.57222	-0.733144	0.736865	2.21382	-0.251967	0.833886	2.61536
Goano01G0791	Chr01	- && sp|P35133|UBC10_ARATH Ubiquitin-conjugating enzyme E2 10 OS=Arabidopsis thaliana OX=3702 GN=UBC10 PE=1 SV=1 && PF00179:Ubiquitin-conjugating enzyme	3.08971	0.0461048	0.929709	1.38093	-1.08905	0.0257495	0	-8.54891	2.07e-09	1.13093	-1.39323	0.0239718	2.26005	-0.408269	0.386205	2.96875
Goano01G0469	Chr01	- && sp|O48529|STR9_ARATH Rhodanese-like domain-containing protein 9, chloroplastic OS=Arabidopsis thaliana OX=3702 GN=STR9 PE=2 SV=1 && PF00581:Rhodanese-like domain	1.39038	-0.229313	0.7737	0.493481	-1.69092	0.0265421	0.717181	-1.15617	0.224633	2.3334	0.53131	0.523304	0.781964	-1.05769	0.141042	1.61285
Goano01G2582	Chr01	- && sp|P93604|LRK10_WHEAT Rust resistance kinase Lr10 OS=Triticum aestivum OX=4565 GN=LRK10 PE=2 SV=1 && PF00069:Protein kinase domain|PF13947:Wall-associated receptor kinase galacturonan-binding	0.0887953	1.95346	0.601457	0.296609	3.66743	0.0285066	0.224252	3.29931	0.32179	0	-2.28333	1	0.0227621	-0.00768657	0.998901	0.0225693
Goano01G0101	Chr01	- && sp|Q6NVE8|WDR44_MOUSE WD repeat-containing protein 44 OS=Mus musculus OX=10090 GN=Wdr44 PE=1 SV=1 && PF00400:WD domain, G-beta repeat	0.0558098	-2.35171	0.0861604	0.0298739	-3.25927	0.0291809	0	-6.17205	0.00704036	0	-6.30531	0.00456098	0	-6.49312	0.000617735	0.284243
Goano01G2915	Chr01	- && sp|Q9LJK1|FUT11_ARATH Glycoprotein 3-alpha-L-fucosyltransferase A OS=Arabidopsis thaliana OX=3702 GN=FUT11 PE=1 SV=1 && PF00852:Glycosyltransferase family 10 (fucosyltransferase) C-term	0.891181	0.628127	0.459996	1.38527	1.29121	0.0301826	0.684193	0.278969	0.883237	0.824967	0.53416	0.658345	1.1323	0.972813	0.170594	0.568819
Goano01G1223	Chr01	- && - && PF01190:Pollen proteins Ole e I like	1.57717	-0.966539	0.232912	1.03167	-1.56131	0.0302455	1.67051	-0.859146	0.456827	0.501705	-2.61164	0.0817484	0.196251	-3.94351	7.96e-05	3.05542
Goano01G2976	Chr01	- && sp|Q8LBB7|LOG5_ARATH Cytokinin riboside 5'-monophosphate phosphoribohydrolase LOG5 OS=Arabidopsis thaliana OX=3702 GN=LOG5 PE=1 SV=1 && PF03641:Possible lysine decarboxylase	0.205768	4.15955	0.332536	0.371949	5.05918	0.0310093	0.0907795	3.02215	1	0.0434141	1.9412	1	0.13992	3.61467	0.501921	0
Goano01G0296	Chr01	- && - && -	0.0607173	0.546309	0.936471	0.637463	3.96807	0.0318984	0	-1.6921	1	0	-1.82715	1	1.43285	5.11179	0.000652603	0.0416607
Goano01G0975	Chr01	- && - && -	1.23199	-0.831409	0.249305	0.954791	-1.16957	0.0321011	0.410975	-2.38274	0.000763145	1.17941	-0.875061	0.327946	0.82755	-1.40015	0.011082	2.16465
Goano01G0216	Chr01	- && sp|Q8L817|ATCA7_ARATH Alpha carbonic anhydrase 7 OS=Arabidopsis thaliana OX=3702 GN=ACA7 PE=2 SV=1 && PF00194:Eukaryotic-type carbonic anhydrase	0.271668	-1.94656	0.0544144	0.157795	-2.74104	0.033273	0	-6.67889	0.00033339	0	-6.8132	0.000203723	0.454811	-1.21914	0.208649	1.04361
Goano01G2463	Chr01	- && sp|P16273|PRPX_HORVU Pathogen-related protein OS=Hordeum vulgare OX=4513 PE=2 SV=2 && -	0.806851	-1.15244	0.288588	0.520763	-1.75979	0.0335793	1.25982	-0.482478	0.706547	0.878393	-1.01519	0.419102	0.348914	-2.36078	0.0586069	1.77799
Goano01G0803	Chr01	- && - && -	6.2003	-0.659554	0.346311	3.85605	-1.31317	0.0336367	3.47519	-1.46709	0.110399	9.64674	-0.00784094	0.995396	13.9005	0.506215	0.405253	9.70895
Goano01G2733	Chr01	- && sp|P31049|FAMT_PSEPU Probable fatty acid methyltransferase OS=Pseudomonas putida OX=303 PE=3 SV=1 && PF02353:Mycolic acid cyclopropane synthetase|PF01593:Flavin containing amine oxidoreductase	443.173	0.735658	0.401943	95.6112	-1.44343	0.0344246	77.7588	-1.74016	3.79e-09	86.7672	-1.5957	1.17e-08	258.652	-0.0356113	0.952754	262.493
Goano01G0623	Chr01	- && sp|Q9ZQR4|Y2452_ARATH DUF21 domain-containing protein At2g14520 OS=Arabidopsis thaliana OX=3702 GN=CBSDUF3 PE=2 SV=2 && PF01595:Cyclin M transmembrane N-terminal domain	2.16627	0.0776063	0.948373	8.01953	1.99747	0.0353952	5.72088	1.51155	0.097002	5.57338	1.45957	0.0695934	9.18244	2.16351	8.78e-05	2.03125
Goano01G1761	Chr01	- && - && PF03087:Arabidopsis protein of unknown function	1.0993	-1.0857	0.348759	0.58494	-1.95573	0.0362668	0	-7.22085	9.46e-05	0	-7.3557	4.37e-05	0.0421219	-5.7169	0.00014606	2.29873
Goano01G2293	Chr01	- && - && -	2.4476	0.580754	0.408954	3.4267	1.08801	0.0362716	2.54525	0.658797	0.43795	4.70159	1.53073	0.00328412	0.656476	-1.3191	0.110486	1.6283
Goano01G2709	Chr01	- && sp|Q8LG10|GAT15_ARATH GATA transcription factor 15 OS=Arabidopsis thaliana OX=3702 GN=GATA15 PE=2 SV=2 && PF00320:GATA zinc finger	1.91833	0.210756	0.834839	0.454279	-1.84024	0.0371867	0.856432	-0.921318	0.61552	0.246535	-2.72611	0.0452064	1.99912	0.269218	0.799001	1.639
Goano01G0145	Chr01	- && sp|Q9FIH2|PP414_ARATH Pentatricopeptide repeat-containing protein At5g42450, mitochondrial OS=Arabidopsis thaliana OX=3702 GN=PCMP-E102 PE=2 SV=1 && PF12854:PPR repeat|PF13041:PPR repeat family	1.66246	0.802438	0.138253	1.92916	1.03675	0.0398822	2.52738	1.42923	0.034452	1.45712	0.622638	0.437519	1.56444	0.707778	0.186372	0.947131
Goano01G0604	Chr01	- && sp|C6KIE6|XLG2_ARATH Extra-large guanine nucleotide-binding protein 2 OS=Arabidopsis thaliana OX=3702 GN=XLG2 PE=1 SV=1 && PF00503:G-protein alpha subunit	0.666563	-2.0486	0.0625278	6.84443	1.32844	0.0408074	1.21839	-1.1552	0.436626	1.63937	-0.740532	0.616658	1.57556	-0.807859	0.449982	2.73661
Goano01G1356	Chr01	- && - && -	0.778017	2.26429	0.225362	1.14184	2.85472	0.0409058	2.91128	4.20583	0.000706115	1.13403	2.8338	0.11688	1.92226	3.57578	0.00195888	0.158718
Goano01G0624	Chr01	- && - && -	2.11413	1.6791	0.3109	3.62717	2.49289	0.0413165	1.83735	1.51148	0.678167	2.63381	2.01563	0.281182	1.8718	1.50855	0.37845	0.652001
Goano01G0327	Chr01	- && - && -	5.67719	0.34952	0.695048	9.82019	1.16299	0.0418711	4.82827	0.138644	0.925145	2.11846	-1.06456	0.405266	5.2189	0.226442	0.804343	4.43303
Goano01G0062	Chr01	- && - && -	5.83717	0.435591	0.638546	9.85969	1.21812	0.0437323	1.17307	-1.85245	0.194907	7.23016	0.756083	0.541713	3.39972	-0.341118	0.789366	4.27636
Goano01G0203	Chr01	- && - && -	0.940209	1.07335	0.609027	2.30013	2.39256	0.0439237	0.813518	0.880216	0.815726	0.158231	-1.48973	0.747892	0.30214	-0.567053	0.822935	0.447163
Goano01G0752	Chr01	- && sp|F4IME2|MSL8_ARATH Mechanosensitive ion channel protein 8 OS=Arabidopsis thaliana OX=3702 GN=MSL8 PE=2 SV=2 && PF00924:Mechanosensitive ion channel	0.0118289	1.83017	1	0.096814	4.87858	0.0460779	0.0476025	3.85686	1	0.234597	6.14362	0.0305672	0	NA	NA	0
Goano01G2422	Chr01	- && sp|Q8L7M1|B3GTE_ARATH Probable beta-1,3-galactosyltransferase 14 OS=Arabidopsis thaliana OX=3702 GN=B3GALT14 PE=2 SV=1 && PF01762:Galactosyltransferase	0.104418	-1.95467	0.234675	0.0292072	-3.73239	0.0470194	0	-5.59961	0.0281596	0.36828	-0.10924	0.969337	0	-5.92288	0.00414431	0.396991
Goano01G2161	Chr01	- && sp|Q9STS7|CHL_ARATH Chloroplastic lipocalin OS=Arabidopsis thaliana OX=3702 GN=CHL PE=1 SV=1 && PF08212:Lipocalin-like domain	2.8598	1.46808	0.0626314	2.4279	1.26526	0.047196	0.547302	-0.880518	0.711463	2.36061	1.21246	0.167475	1.35405	0.393326	0.673874	1.01872
Goano01G1355	Chr01	- && - && -	0.176153	0.401736	0.933704	1.26561	3.22405	0.047616	0.772459	2.53656	0.41534	0.185567	0.485142	0.951192	1.26014	3.19542	0.0647359	0.13193
Goano01G1602	Chr01	- && sp|A0A0N7F297|C82D6_SINHE Demethylepipodophyllotoxin synthase OS=Sinopodophyllum hexandrum OX=93608 GN=CYP82D61 PE=1 SV=1 && PF00067:Cytochrome P450	0.102393	-0.188076	0.94629	0.514953	2.16341	0.0489315	0.117347	0.0227019	0.99619	0.08469	-0.460396	0.918848	0.0193565	-2.60708	0.37147	0.11704
Goano01G1514	Chr01	- && sp|P92934|AAP6_ARATH Amino acid permease 6 OS=Arabidopsis thaliana OX=3702 GN=AAP6 PE=1 SV=1 && PF01490:Transmembrane amino acid transporter protein	56.874	0.529651	0.0174138	25.0927	-0.627368	0.000172435	9.13613	-2.08364	2e-17	3.69406	-3.40465	1.7e-30	20.5996	-0.938034	0.00442429	39.1179
Goano01G0419	Chr01	- && sp|Q6YY75|NEK6_ORYSJ Serine/threonine-protein kinase Nek6 OS=Oryza sativa subsp. japonica OX=39947 GN=NEK6 PE=1 SV=2 && PF00069:Protein kinase domain	27.0827	-0.0720836	0.791602	14.5802	-0.939293	4.35e-11	11.7357	-1.2508	6.96e-11	12.8497	-1.13361	9.24e-10	14.8968	-0.935592	3.25e-07	28.2039
Goano01G2497	Chr01	- && - && -	0	-3.37635	0.536691	1.06267	1.64661	0.479134	22.9874	6.05291	6.45e-10	24.8037	6.14618	7.52e-11	0.0556664	-2.52806	0.566805	0.337049
Goano01G2299	Chr01	- && sp|O80386|CIP7_ARATH COP1-interacting protein 7 OS=Arabidopsis thaliana OX=3702 GN=CIP7 PE=1 SV=1 && -	35.2979	0.21531	0.439558	16.3916	-0.863629	2.59e-07	11.392	-1.38768	1.62e-09	21.5403	-0.481503	0.127021	16.6587	-0.868001	0.000344268	30.1167
Goano01G1475	Chr01	- && - && -	27.0238	-0.0942578	0.894613	14.6275	-0.959687	0.063549	0	-8.61027	3.38e-09	22.2286	-0.367305	0.715805	17.4379	-0.732765	0.197366	28.6656
Goano01G0329	Chr01	- && sp|Q94KL7|SILD_FORIN Secoisolariciresinol dehydrogenase (Fragment) OS=Forsythia intermedia OX=55183 PE=1 SV=1 && PF13561:Enoyl-(Acyl carrier protein) reductase	334.748	-0.291432	0.0622768	251.907	-0.677114	0.000131381	182.581	-1.14064	3.89e-09	228.263	-0.831869	0.00100142	302.185	-0.4413	0.00059157	406.474
Goano01G1063	Chr01	- && sp|P85524|KIRO_ACTDE Kirola OS=Actinidia deliciosa OX=3627 PE=1 SV=1 && PF00407:Pathogenesis-related protein Bet v I family	28.6902	0.355762	0.248305	13.5947	-0.696054	0.00934203	4.23405	-2.37834	1e-08	0.896158	-4.63031	0.00287087	9.62969	-1.22118	1.01e-05	22.2341
Goano01G2619	Chr01	- && sp|Q9M9F9|ICR4_ARATH Interactor of constitutive active ROPs 4 OS=Arabidopsis thaliana OX=3702 GN=ICR4 PE=1 SV=2 && -	31.4198	0.780536	0.00561715	12.3566	-0.537666	0.00341615	7.01003	-1.35478	2.48e-07	7.50846	-1.26846	0.00207405	25.0388	0.453319	0.00814755	18.1101
Goano01G1752	Chr01	- && sp|Q00624|ASOL_BRANA L-ascorbate oxidase homolog OS=Brassica napus OX=3708 GN=Bp10 PE=2 SV=1 && PF07732:Multicopper oxidase|PF00394:Multicopper oxidase|PF07731:Multicopper oxidase	12.9631	0.615908	0.166607	4.44214	-0.896839	0.00207801	2.77839	-1.57316	2.6e-07	2.20385	-1.92029	4.91e-07	14.7051	0.802089	0.000677948	8.34917
Goano01G2767	Chr01	- && sp|Q655S1|FTSH2_ORYSJ ATP-dependent zinc metalloprotease FTSH 2, chloroplastic OS=Oryza sativa subsp. japonica OX=39947 GN=FTSH2 PE=3 SV=1 && PF00004:ATPase family associated with various cellular activities (AAA)|PF01434:Peptidase family M41|PF17862	12.352	-0.81705	0.000262871	13.7244	-0.638901	0.000367679	9.66882	-1.14373	3.53e-07	13.4714	-0.678347	0.00926871	12.278	-0.827684	1.57e-05	21.5809
Goano01G2067	Chr01	- && sp|Q9FJ74|WAXS3_ARATH Probable long-chain-alcohol O-fatty-acyltransferase 3 OS=Arabidopsis thaliana OX=3702 GN=AT3 PE=3 SV=1 && PF13813:Membrane bound O-acyl transferase family	2.6117	0.489361	0.403007	0.892317	-1.04053	0.111695	0	-7.83823	4.24e-07	2.33701	0.338225	0.671816	1.5254	-0.290317	0.66459	1.8525
Goano01G1543	Chr01	- && sp|Q93Z38|TAR4_ARATH Tryptophan aminotransferase-related protein 4 OS=Arabidopsis thaliana OX=3702 GN=TAR4 PE=2 SV=2 && PF04864:Allinase|PF04863:Alliinase EGF-like domain	32.5812	-0.340767	0.285951	27.5411	-0.55393	0.000877738	19.789	-1.03003	4.65e-07	26.4405	-0.625377	0.0164373	66.5703	0.691258	2.49e-06	40.8232
Goano01G2591	Chr01	- && - && -	7.98378	-0.557259	0.310873	6.62669	-0.794442	0.0461806	2.15436	-2.41706	1.26e-06	2.52053	-2.20418	0.314596	1.37366	-3.10316	1.08e-10	11.6284
Goano01G1803	Chr01	- && sp|O49596|HMGB2_ARATH High mobility group B protein 2 OS=Arabidopsis thaliana OX=3702 GN=HMGB2 PE=1 SV=1 && PF00505:HMG (high mobility group) box	235.007	-0.0426623	0.860339	162.711	-0.549368	2.28e-05	117.036	-1.02389	1.75e-06	183.309	-0.389038	0.191916	232.148	-0.0634	0.764785	240.274
Goano01G0505	Chr01	- && sp|Q43116|PDI_RICCO Protein disulfide-isomerase OS=Ricinus communis OX=3988 PE=2 SV=1 && PF00085:Thioredoxin|PF13848:Thioredoxin-like domain	40.1044	-0.130682	0.638126	52.4816	0.283931	0.13118	89.8716	1.06195	2e-06	76.2177	0.810226	0.00798397	64.4936	0.553966	0.000569787	43.4838
Goano01G1750	Chr01	- && sp|P48147|PPCE_HUMAN Prolyl endopeptidase OS=Homo sapiens OX=9606 GN=PREP PE=1 SV=2 && PF02897:Prolyl oligopeptidase, N-terminal beta-propeller domain|PF00326:Prolyl oligopeptidase family	9.01215	0.13336	0.770009	9.5178	0.231695	0.31657	19.8149	1.29173	5.38e-06	13.1849	0.690376	0.00426469	10.2834	0.316265	0.224771	8.1711
Goano01G2111	Chr01	- && sp|Q642R9|RB3GP_XENLA Rab3 GTPase-activating protein catalytic subunit OS=Xenopus laevis OX=8355 GN=rab3gap1 PE=2 SV=1 && PF13890:Rab3 GTPase-activating protein catalytic subunit	5.95008	-0.576808	0.0429342	6.29097	-0.472497	0.161363	2.84362	-1.61801	1.31e-05	6.00288	-0.552542	0.22967	2.28719	-1.96169	1.1e-13	8.81169
Goano01G1952	Chr01	- && sp|P48578|PP2A4_ARATH Serine/threonine-protein phosphatase PP2A-4 catalytic subunit OS=Arabidopsis thaliana OX=3702 GN=PP2A4 PE=1 SV=1 && -	5.75876	0.227842	0.768034	1.77224	-1.44548	0.058545	0	-7.17357	2.21e-05	7.40409	0.600614	0.48173	1.005	-2.28511	0.0145675	4.89004
Goano01G1138	Chr01	- && sp|Q9SQ64|COR2_PAPSO Non-functional NADPH-dependent codeinone reductase 2 OS=Papaver somniferum OX=3469 GN=COR2 PE=1 SV=1 && PF00248:Aldo/keto reductase family	37.1934	0.858463	0.000803187	10.795	-0.897901	0.000161298	8.68713	-1.21035	3.26e-05	11.9431	-0.764374	0.00966745	40.9655	0.999121	3.76e-07	20.3058
Goano01G2692	Chr01	- && - && -	59.1073	-0.312787	0.186168	65.0697	-0.151284	0.494764	29.63	-1.28571	4.58e-05	58.9598	-0.30492	0.563042	89.87	0.287484	0.315606	72.9362
Goano01G0636	Chr01	- && - && PF10950:Organ specific protein	28.8314	0.350436	0.384097	29.4816	0.402313	0.0453102	62.0207	1.47616	7.38e-05	38.3685	0.770923	0.0180427	66.1553	1.54112	9e-16	22.5026
Goano01G2908	Chr01	- && sp|Q94JT5|CYL2_ARATH Cyclase-like protein 2 OS=Arabidopsis thaliana OX=3702 GN=CYCLASE2 PE=2 SV=1 && PF04199:Putative cyclase	10.6558	-0.147255	0.713507	7.90922	-0.550376	0.0397151	4.72246	-1.29362	0.000101568	7.69353	-0.603158	0.0977885	8.93635	-0.401414	0.158596	11.6946
Goano01G0802	Chr01	- && sp|P81393|MYB08_ANTMA Myb-related protein 308 OS=Antirrhinum majus OX=4151 GN=MYB308 PE=2 SV=1 && PF00249:Myb-like DNA-binding domain	14.8158	-0.390083	0.107265	12.1127	-0.654084	0.000124248	9.17162	-1.05428	0.000148905	13.555	-0.503899	0.0422022	8.73311	-1.15439	4.74e-06	19.2346
Goano01G0181	Chr01	- && sp|Q93ZH7|IQD2_ARATH Protein IQ-DOMAIN 2 OS=Arabidopsis thaliana OX=3702 GN=IQD2 PE=1 SV=1 && -	27.4656	0.0975914	0.760842	18.0562	-0.483164	0.0247901	11.888	-1.08442	0.000257188	8.61175	-1.56293	2.51e-07	9.27232	-1.4707	1.63e-10	25.4579
Goano01G1953	Chr01	- && sp|O22993|FTSI1_ARATH Probable inactive ATP-dependent zinc metalloprotease FTSHI 1, chloroplastic OS=Arabidopsis thaliana OX=3702 GN=FTSHI1 PE=1 SV=1 && PF00004:ATPase family associated with various cellular activities (AAA)	5.73759	0.645802	0.446364	1.37726	-1.37964	0.173754	0	-6.8248	0.000281122	2.9191	-0.314278	0.850681	3.36901	-0.128133	0.913414	3.64331
Goano01G1582	Chr01	- && sp|P17859|AMYA_VIGMU Alpha-amylase OS=Vigna mungo OX=3915 GN=AMY1.1 PE=2 SV=1 && PF00128:Alpha amylase, catalytic domain	0.0499147	1.83864	1	0.387592	4.84466	0.0857703	1.7121	6.98685	0.000317501	0.205455	3.918	0.535605	0.313147	4.50284	0.206462	0
Goano01G1954	Chr01	- && sp|Q9C637|RLP6_ARATH Receptor-like protein 6 OS=Arabidopsis thaliana OX=3702 GN=RLP6 PE=3 SV=1 && PF08263:Leucine rich repeat N-terminal domain	1.35313	0.639191	0.436954	0.464775	-0.873889	0.359466	0	-6.70613	0.000443423	0.91429	0.0885463	0.958376	0.444546	-0.96169	0.389063	0.860491
Goano01G1628	Chr01	- && sp|Q8GW75|RADL5_ARATH Protein RADIALIS-like 5 OS=Arabidopsis thaliana OX=3702 GN=RL5 PE=3 SV=1 && -	1.93435	0.37024	0.793983	0.67153	-1.14358	0.3005	0	-6.56023	0.000736493	0	-6.694	0.000453527	0.0468267	-5.01805	0.00135927	1.49591
Goano01G0775	Chr01	- && sp|P80728|MAVI_CUCPE Mavicyanin OS=Cucurbita pepo OX=3663 PE=1 SV=1 && PF02298:Plastocyanin-like domain	5.7008	-0.741094	0.0320237	5.01371	-0.904603	0.00352604	3.16965	-1.56433	0.00106918	5.64862	-0.743427	0.0793302	3.45934	-1.46734	1.32e-05	9.47339
Goano01G0302	Chr01	- && - && -	0.715189	-0.77658	0.492628	0.679553	-0.824402	0.460612	0	-6.3332	0.00228567	0.229525	-2.41562	0.264656	1.04713	-0.236121	0.853313	1.22099
Goano01G0109	Chr01	- && - && -	96.2636	-0.418103	0.208156	100.085	-0.336947	0.440798	55.168	-1.1958	0.00281073	78.96	-0.691504	0.0178835	80.6793	-0.676226	0.000946666	127.606
Goano01G0472	Chr01	- && sp|Q39134|AAP3_ARATH Amino acid permease 3 OS=Arabidopsis thaliana OX=3702 GN=AAP3 PE=1 SV=2 && PF01490:Transmembrane amino acid transporter protein	4.7029	-0.317243	0.494675	3.23822	-0.827329	0.0539937	1.94471	-1.56491	0.00324149	1.22627	-2.24249	0.030074	3.77043	-0.639887	0.144735	5.80458
Goano01G1277	Chr01	- && sp|Q39224|SRG1_ARATH Protein SRG1 OS=Arabidopsis thaliana OX=3702 GN=SRG1 PE=2 SV=1 && PF14226:non-haem dioxygenase in morphine synthesis N-terminal|PF03171:2OG-Fe(II) oxygenase superfamily	2.62608	-0.146124	0.779624	1.73941	-0.717646	0.105382	0.883864	-1.69112	0.00399495	1.70717	-0.75564	0.200206	5.93705	1.02751	0.00153202	2.88165
Goano01G2517	Chr01	- && sp|P93604|LRK10_WHEAT Rust resistance kinase Lr10 OS=Triticum aestivum OX=4565 GN=LRK10 PE=2 SV=1 && PF13947:Wall-associated receptor kinase galacturonan-binding|PF07714:Protein tyrosine kinase	2.49643	0.149488	0.8458	3.18199	0.520499	0.329944	6.98285	1.65536	0.00399581	3.25175	0.53873	0.432433	4.27307	0.918388	0.050024	2.23716
Goano01G0034	Chr01	- && sp|Q700D9|MYBF_ARATH Putative Myb family transcription factor At1g14600 OS=Arabidopsis thaliana OX=3702 GN=At1g14600 PE=2 SV=2 && PF00249:Myb-like DNA-binding domain	5.80299	-0.671561	0.1251	4.83997	-0.904361	0.0016926	3.10968	-1.54321	0.00428999	2.43615	-1.90749	1.01e-05	0.567937	-4.00831	6.85e-16	9.15005
Goano01G0842	Chr01	- && - && -	5.65185	0.785279	0.28176	5.1605	0.678541	0.394574	11.6845	1.85748	0.00481134	2.77131	-0.230046	0.900366	15.2711	2.21688	8.15e-06	3.25771
Goano01G1562	Chr01	- && sp|Q8W3M4|Y4744_ARATH Uncharacterized protein At4g06744 OS=Arabidopsis thaliana OX=3702 GN=At4g06744 PE=2 SV=1 && -	2.56643	0.33194	0.656984	1.2509	-0.683712	0.315722	0.400188	-2.32361	0.00634159	0.60988	-1.72861	0.203671	1.62703	-0.326518	0.682022	2.0241
Goano01G0510	Chr01	- && - && PF05340:Protein of unknown function (DUF740)	6.24104	0.851844	0.0343469	6.12323	0.846255	0.0215863	8.92506	1.39241	0.00729077	6.07975	0.824812	0.0968916	6.21255	0.843185	0.0703271	3.43118
Goano01G2508	Chr01	- && sp|C0LGN2|Y3148_ARATH Probable leucine-rich repeat receptor-like serine/threonine-protein kinase At3g14840 OS=Arabidopsis thaliana OX=3702 GN=LRR-RLK PE=1 SV=1 && -	0.240133	0.207096	0.96466	0.740453	1.85919	0.394255	4.46585	4.45327	0.00743499	2.62694	3.67205	0.0320571	3.00681	3.85223	0.00343401	0.207821
Goano01G2177	Chr01	- && - && -	6.9044	0.791532	0.601457	27.2453	2.7905	0.0569143	27.5067	2.80532	0.00783278	15.8984	2.00257	0.093716	30.4476	2.92734	0.0435505	3.9658
Goano01G2087	Chr01	- && sp|O48766|GUN11_ARATH Endoglucanase 11 OS=Arabidopsis thaliana OX=3702 GN=At2g32990 PE=2 SV=1 && PF00759:Glycosyl hydrolase family 9	0.797124	0.0996465	0.94014	0.995583	0.443125	0.553833	2.52995	1.79009	0.0087006	0.703425	-0.0741175	0.9688	0.196234	-1.9279	0.0395272	0.740945
Goano01G1867	Chr01	- && - && PF01464:Transglycosylase SLT domain	0.497884	0.900587	0.478285	0.789809	1.59287	0.0877314	1.28607	2.2957	0.0119371	0.237678	-0.156236	0.959903	0.611913	1.19198	0.274938	0.265472
Goano01G0579	Chr01	- && sp|Q9STW3|DMP3_ARATH Protein DMP3 OS=Arabidopsis thaliana OX=3702 GN=DMP3 PE=2 SV=1 && PF05078:Protein of unknown function (DUF679)	0.398907	-0.823443	0.563343	0.192823	-1.82843	0.177428	0	-5.86212	0.0121335	0.019719	-5.03514	0.0246473	0.300957	-1.21472	0.45353	0.69549
Goano01G0726	Chr01	- && sp|Q39799|CHI1_GOSHI Endochitinase 1 OS=Gossypium hirsutum OX=3635 PE=3 SV=1 && PF00182:Chitinase class I	2.39781	-0.80455	0.424506	6.70802	0.695204	0.194476	10.4432	1.33533	0.0131657	19.4296	2.21797	2.51e-06	8.57768	1.02501	0.135092	4.18442
Goano01G2449	Chr01	- && - && PF08263:Leucine rich repeat N-terminal domain|PF13855:Leucine rich repeat	1.5384	1.98135	0.216903	1.84228	2.25567	0.071281	5.33576	3.7919	0.0148645	2.2061	2.5061	0.120534	2.9	2.88572	0.0102639	0.389631
Goano01G0572	Chr01	- && sp|P35684|RL3_ORYSJ 60S ribosomal protein L3 OS=Oryza sativa subsp. japonica OX=39947 GN=RPL3 PE=2 SV=2 && PF00297:Ribosomal protein L3	3.50829	-0.480212	0.315986	3.98528	-0.271762	0.569142	1.86019	-1.37036	0.0152172	6.76706	0.478979	0.388091	3.75641	-0.381383	0.515035	4.85194
Goano01G0463	Chr01	- && - && PF05553:Cotton fibre expressed protein	1.42936	1.17582	0.252826	1.83162	1.55429	0.0711367	3.11306	2.3215	0.015445	3.8978	2.63064	0.0110832	1.41422	1.15409	0.37932	0.632008
Goano01G0657	Chr01	- && sp|A5YVF1|SGS3_SOLLC Protein SUPPRESSOR OF GENE SILENCING 3 OS=Solanum lycopersicum OX=4081 GN=SGS3 PE=1 SV=1 && PF03468:XS domain	0.169138	-0.661806	0.637731	0.20693	-0.343133	0.792521	0	-5.76832	0.0165286	0.571892	1.11514	0.410345	0.179498	-0.568362	0.737526	0.264761
Goano01G2336	Chr01	- && sp|Q9FZ97|MUC70_ARATH Probable hexosyltransferase MUCI70 OS=Arabidopsis thaliana OX=3702 GN=MUCI70 PE=1 SV=1 && PF04765:Protein of unknown function (DUF616)	1.29633	1.25386	0.264289	0.751721	0.498573	0.694315	3.01645	2.50267	0.0207362	1.89802	1.81894	0.0943091	3.01736	2.46917	0.00127219	0.534534
Goano01G2485	Chr01	- && sp|Q1MX30|XA21_ORYSI Receptor kinase-like protein Xa21 OS=Oryza sativa subsp. indica OX=39946 GN=XA21 PE=1 SV=1 && PF13855:Leucine rich repeat|PF00069:Protein kinase domain|PF08263:Leucine rich repeat N-terminal domain	0.362894	0.116372	0.894136	0.37462	0.189274	0.796536	0.910475	1.4701	0.0235988	0.908229	1.45311	0.0137955	0.417662	0.313314	0.701002	0.332418
Goano01G2248	Chr01	- && sp|O81832|Y4729_ARATH G-type lectin S-receptor-like serine/threonine-protein kinase At4g27290 OS=Arabidopsis thaliana OX=3702 GN=At4g27290 PE=3 SV=4 && PF00954:S-locus glycoprotein domain|PF08276:PAN-like domain|PF01453:D-mannose binding lectin	1.82902	1.99582	0.0658709	1.33485	1.55614	0.116106	2.40941	2.41218	0.0286515	0.921673	1.01931	0.660292	1.95849	2.0837	0.0225199	0.453329
Goano01G0743	Chr01	- && sp|Q3EBZ2|SKI23_ARATH F-box protein SKIP23 OS=Arabidopsis thaliana OX=3702 GN=SKIP23 PE=1 SV=1 && -	0.30445	-0.349697	0.824349	0.21225	-0.842661	0.536047	0	-5.52381	0.0298956	0.469285	0.284859	0.897359	0.317669	-0.291522	0.836351	0.385233
Goano01G0669	Chr01	- && sp|Q5IBC5|ESP1_ARATH Separase OS=Arabidopsis thaliana OX=3702 GN=ESP1 PE=2 SV=1 && PF03568:Peptidase family C50	2.00693	-0.0770075	0.837213	1.41452	-0.556815	0.146363	1.03812	-1.00267	0.0316194	0.857863	-1.29249	0.00604432	1.30662	-0.697918	0.0175466	2.10171
Goano01G1181	Chr01	- && sp|Q9FUT0|GSTU9_ARATH Glutathione S-transferase U9 OS=Arabidopsis thaliana OX=3702 GN=GSTU9 PE=2 SV=1 && PF13417:Glutathione S-transferase, N-terminal domain	0.179579	4.01502	0.350604	0.0222523	NA	NA	0.811836	6.21885	0.0340755	0	NA	NA	0	NA	NA	0
Goano01G2321	Chr01	- && sp|Q9FHF0|RPS4B_ARATH Disease resistance protein RPS4B OS=Arabidopsis thaliana OX=3702 GN=RPS4B PE=1 SV=1 && -	0.0475296	-0.596262	0.892137	0.222011	1.6359	0.408071	0.809777	3.5001	0.036019	0.559016	2.95402	0.121428	2.61571	5.17514	0.00618313	0.0707073
Goano01G2769	Chr01	- && - && -	3.02371	1.62391	0.348522	3.93289	2.01937	0.142376	10.6315	3.4622	0.0401959	2.32112	1.25631	0.68391	2.08164	1.08385	0.572759	0.965765
Goano01G2056	Chr01	- && - && -	4.87886	1.39472	0.0517598	2.89426	0.669703	0.503609	5.82674	1.67655	0.0424099	6.53166	1.8288	0.0330222	4.32813	1.21975	0.209958	1.83849
Goano01G0471	Chr01	- && sp|Q01417|PM1_SOYBN 18 kDa seed maturation protein OS=Glycine max OX=3847 GN=GMPM1 PE=2 SV=1 && PF03760:Late embryogenesis abundant (LEA) group 1	8.29841	0.0910583	0.883723	5.28809	-0.534984	0.298508	3.01401	-1.3434	0.0425238	3.49295	-1.14503	0.127973	4.3265	-0.852599	0.131741	7.72156
Goano01G0502	Chr01	- && sp|P06525|ADH1_ARATH Alcohol dehydrogenase class-P OS=Arabidopsis thaliana OX=3702 GN=ADH1 PE=1 SV=2 && PF08240:Alcohol dehydrogenase GroES-like domain|PF00107:Zinc-binding dehydrogenase	65.1408	0.333907	0.845477	30.0536	-0.741303	0.214593	384.671	2.93833	0.0584783	1812.05	5.16026	9.13e-132	3531.83	6.10722	0	50.7266
Goano01G0194	Chr01	- && sp|P43287|PIP22_ARATH Aquaporin PIP2-2 OS=Arabidopsis thaliana OX=3702 GN=PIP2-2 PE=1 SV=2 && PF00230:Major intrinsic protein	239.01	0.187243	0.588879	210.256	0.0229875	0.884876	118.191	-0.806822	0.00127964	60.0307	-1.79749	1.66e-34	75.066	-1.49051	3.57e-35	208.837
Goano01G2294	Chr01	- && sp|Q9LD44|NAC56_ARATH NAC transcription factor 56 OS=Arabidopsis thaliana OX=3702 GN=NAC056 PE=2 SV=1 && PF02365:No apical meristem (NAM) protein	5.19196	-0.175701	0.717428	8.85703	0.614671	0.0134485	11.44	0.985069	0.0456892	27.0299	2.21253	2.47e-15	2.77811	-1.08384	0.000386519	5.8343
Goano01G1283	Chr01	- && sp|Q9LHL6|TBL1_ARATH Protein trichome birefringence-like 1 OS=Arabidopsis thaliana OX=3702 GN=TBL1 PE=2 SV=1 && PF13839:GDSL/SGNH-like Acyl-Esterase family found in Pmr5 and Cas1p|PF14416:PMR5 N terminal Domain	16.1152	-0.761947	0.00973641	17.5158	-0.620027	0.000215399	16.2404	-0.727745	0.00307648	9.16242	-1.56697	5.39e-13	4.93184	-2.47337	2.13e-32	27.1645
Goano01G2498	Chr01	- && - && -	0	NA	NA	0	NA	NA	3.47079	7.21667	0.179722	19.3073	9.67737	3.54e-12	0	NA	NA	0
Goano01G2428	Chr01	- && sp|Q9FV65|CAPPC_FLATR Phosphoenolpyruvate carboxylase 2 OS=Flaveria trinervia OX=4227 GN=PPCC PE=1 SV=1 && PF00311:Phosphoenolpyruvate carboxylase	63.3616	0.0770195	0.727672	37.595	-0.651424	1.2e-11	45.2581	-0.382159	0.0925037	24.7816	-1.26467	8.75e-12	26.4823	-1.18355	6.07e-16	59.5866
Goano01G2421	Chr01	- && sp|Q9MAH3|DJ1B_ARATH Protein DJ-1 homolog B OS=Arabidopsis thaliana OX=3702 GN=DJ1B PE=1 SV=1 && PF01965:DJ-1/PfpI family	22.1634	-0.238436	0.358862	32.164	0.324164	0.0904249	35.3751	0.462736	0.142949	63.5451	1.29429	1.95e-10	37.4501	0.516181	0.012422	25.9386
Goano01G0146	Chr01	- && - && PF12552:Protein of unknown function (DUF3741)|PF14309:Domain of unknown function (DUF4378)	21.9832	0.249366	0.294269	33.5019	0.881563	4.13e-12	34.0433	0.906342	6.83e-07	38.6208	1.07498	2.91e-10	17.3231	-0.0961495	0.699011	18.3459
Goano01G0816	Chr01	- && sp|Q8L883|LAX5_MEDTR Auxin transporter-like protein 5 OS=Medicago truncatula OX=3880 GN=LAX5 PE=2 SV=1 && PF01490:Transmembrane amino acid transporter protein	7.02939	0.278217	0.371194	3.5232	-0.694481	0.00524715	3.11421	-0.872148	0.100495	1.21658	-2.24004	7.81e-09	10.1982	0.812738	0.00478932	5.75442
Goano01G0554	Chr01	- && sp|Q9C9G7|MYB62_ARATH Transcription factor MYB62 OS=Arabidopsis thaliana OX=3702 GN=MYB62 PE=2 SV=1 && PF00249:Myb-like DNA-binding domain	1.33722	-0.0138731	0.989584	2.40528	0.857717	0.182418	3.11222	1.22911	0.132829	9.03351	2.75174	1.29e-08	1.15484	-0.2271	0.818226	1.33771
Goano01G0524	Chr01	- && sp|P17569|NIA_CUCMA Nitrate reductase [NADH] OS=Cucurbita maxima OX=3661 PE=2 SV=1 && PF00173:Cytochrome b5-like Heme/Steroid binding domain|PF00174:Oxidoreductase molybdopterin binding domain|PF03404:Mo-co oxidoreductase dimerisation domain|PF00970:	14.7066	-0.140258	0.766475	18.5995	0.220162	0.426345	8.25792	-0.950132	0.0119113	4.34083	-1.89149	1.38e-08	9.45179	-0.784062	0.00590689	16.1042
Goano01G2977	Chr01	- && sp|I1LPE9|NAC6_SOYBN NAC domain-containing protein 6 OS=Glycine max OX=3847 GN=NAC6 PE=2 SV=1 && PF02365:No apical meristem (NAM) protein	1.82471	-0.694874	0.206141	4.30017	0.564263	0.233023	3.79976	0.386432	0.642904	14.8357	2.33951	2.36e-08	2.17978	-0.444085	0.477194	2.9365
Goano01G2013	Chr01	- && sp|Q8LBL1|KCO1_ARATH Two-pore potassium channel 1 OS=Arabidopsis thaliana OX=3702 GN=TPK1 PE=1 SV=2 && PF07885:Ion channel	13.0872	-0.284933	0.20736	10.7744	-0.539783	0.00763767	19.953	0.349855	0.226856	35.7367	1.17735	2.94e-08	21.0979	0.401445	0.02756	15.8176
Goano01G1529	Chr01	- && sp|Q8L7S6|HEXO3_ARATH Beta-hexosaminidase 3 OS=Arabidopsis thaliana OX=3702 GN=HEXO3 PE=1 SV=1 && PF00728:Glycosyl hydrolase family 20, catalytic domain|PF14845:beta-acetyl hexosaminidase like	10.9023	-0.61765	0.044628	8.537	-0.944249	0.000119	9.73343	-0.753533	0.0284284	5.53174	-1.5811	4.03e-08	3.51203	-2.25353	7.76e-15	16.578
Goano01G1379	Chr01	- && - && -	7.80794	-0.568054	0.249204	10.0638	-0.177574	0.697286	7.00041	-0.699404	0.233711	1.53327	-2.90355	5.53e-08	2.51963	-2.20089	9.94e-07	11.4816
Goano01G2530	Chr01	- && sp|Q9T048|DRL27_ARATH Disease resistance protein At4g27190 OS=Arabidopsis thaliana OX=3702 GN=At4g27190 PE=2 SV=1 && PF00931:NB-ARC domain	2.11301	-0.417621	0.39691	1.65424	-0.752676	0.0149651	2.0467	-0.442883	0.489895	0.727056	-1.94852	5.82e-08	1.02128	-1.47132	3.2e-06	2.80864
Goano01G0462	Chr01	- && sp|Q6SJV8|CRD1_GOSHI Magnesium-protoporphyrin IX monomethyl ester [oxidative] cyclase, chloroplastic OS=Gossypium hirsutum OX=3635 GN=CRD1 PE=2 SV=2 && PF02915:Rubrerythrin	12.1442	0.171714	0.633691	11.2664	0.0866139	0.766148	14.4391	0.446022	0.169598	25.8731	1.27438	1.64e-07	12.3502	0.19163	0.567134	10.7122
Goano01G0172	Chr01	- && sp|Q39224|SRG1_ARATH Protein SRG1 OS=Arabidopsis thaliana OX=3702 GN=SRG1 PE=2 SV=1 && PF14226:non-haem dioxygenase in morphine synthesis N-terminal|PF03171:2OG-Fe(II) oxygenase superfamily	11.0854	-0.0600569	0.926691	14.5332	0.350238	0.117712	7.38527	-0.625558	0.0542158	4.12358	-1.48004	3.63e-07	3.18714	-1.86376	4.84e-05	11.5084
Goano01G0010	Chr01	- && sp|Q8L6Y7|PP193_ARATH Pentatricopeptide repeat-containing protein At2g38420, mitochondrial OS=Arabidopsis thaliana OX=3702 GN=At2g38420 PE=2 SV=2 && PF13041:PPR repeat family|PF12854:PPR repeat	4.86893	-0.360358	0.192902	9.71873	0.659026	0.000146871	9.49083	0.625712	0.00294745	12.6017	1.02121	4.22e-07	5.03044	-0.317998	0.169005	6.2101
Goano01G0016	Chr01	- && sp|Q9SCU0|SDR2A_ARATH Short-chain dehydrogenase reductase 2a OS=Arabidopsis thaliana OX=3702 GN=SDR2a PE=3 SV=1 && PF13561:Enoyl-(Acyl carrier protein) reductase	4.532	-0.194477	0.733805	6.77646	0.413471	0.34061	7.71016	0.598688	0.526045	17.7805	1.79177	4.33e-06	1.8556	-1.48124	0.019456	5.1392
Goano01G0731	Chr01	- && sp|Q9SVE5|EXLA2_ARATH Expansin-like A2 OS=Arabidopsis thaliana OX=3702 GN=EXLA2 PE=2 SV=1 && PF01357:Pollen allergen|PF03330:Lytic transglycolase	34.943	-0.334876	0.223431	27.3872	-0.664235	0.000396763	27.169	-0.673041	0.0940165	17.5208	-1.31958	6.71e-06	32.3362	-0.451306	0.0791308	43.7558
Goano01G1468	Chr01	- && sp|P42653|1433A_VICFA 14-3-3-like protein A OS=Vicia faba OX=3906 PE=2 SV=1 && PF00244:14-3-3 protein	13.0172	0.534152	0.0640718	8.06492	-0.131073	0.68328	6.03798	-0.54605	0.152781	2.90239	-1.61638	7.64e-06	6.12884	-0.550923	0.139531	8.90381
Goano01G1243	Chr01	- && sp|Q9LFA4|IQM3_ARATH IQ domain-containing protein IQM3 OS=Arabidopsis thaliana OX=3702 GN=IQM3 PE=2 SV=1 && -	7.9856	-0.389093	0.117526	8.75375	-0.232422	0.402375	12.3263	0.263381	0.480715	22.8892	1.1431	5.87e-05	16.806	0.68227	0.000474985	10.3737
Goano01G2124	Chr01	- && sp|Q6ZBF6|BP131_ORYSJ Proton pump-interactor BIP131 OS=Oryza sativa subsp. japonica OX=39947 GN=BIP131 PE=1 SV=1 && -	22.911	0.583294	0.000416449	25.4458	0.759347	2.08e-08	29.3209	0.96539	5.45e-08	32.8147	1.115	9.92e-05	44.5976	1.54218	1.62e-29	15.166
Goano01G1407	Chr01	- && sp|O81123|ZIP1_ARATH Zinc transporter 1 OS=Arabidopsis thaliana OX=3702 GN=ZIP1 PE=2 SV=1 && PF02535:ZIP Zinc transporter	5.31584	0.648438	0.283146	3.43799	0.0412888	0.941671	2.30349	-0.536325	0.575979	0.496248	-2.76162	0.000138615	1.11858	-1.61147	0.0174453	3.37386
Goano01G2244	Chr01	- && sp|Q8GXT3|BH123_ARATH Transcription factor bHLH123 OS=Arabidopsis thaliana OX=3702 GN=BHLH123 PE=1 SV=1 && -	8.82409	0.460883	0.185098	6.05474	-0.0605216	0.832624	5.18498	-0.283647	0.608358	2.61249	-1.2855	0.000139845	6.08426	-0.0815946	0.796442	6.37181
Goano01G0018	Chr01	- && sp|Q8RWU5|FBL3_ARATH F-box/LRR-repeat protein 3 OS=Arabidopsis thaliana OX=3702 GN=FBL3 PE=2 SV=1 && -	9.98409	0.250638	0.555193	12.7912	0.629413	0.000771704	8.81991	0.0934782	0.860819	3.92935	-1.08612	0.000146332	4.05413	-1.05466	0.000205584	8.35105
Goano01G2332	Chr01	- && - && PF11145:Protein of unknown function (DUF2921)	1.68836	-0.458397	0.366092	1.44951	-0.660633	0.113855	1.07318	-1.0913	0.134144	0.672504	-1.77721	0.000211544	0.163429	-3.84554	1.52e-14	2.30949
Goano01G0306	Chr01	- && sp|Q9FMR3|NAC90_ARATH NAC domain-containing protein 90 OS=Arabidopsis thaliana OX=3702 GN=NAC090 PE=1 SV=1 && PF02365:No apical meristem (NAM) protein	1.11078	-0.77194	0.446551	1.85216	-0.0154073	0.985659	2.74024	0.547937	0.523611	7.58038	2.00147	0.000220487	2.18672	0.194363	0.78816	1.89001
Goano01G2154	Chr01	- && sp|Q9T041|TOR1_ARATH Microtubule-associated protein TORTIFOLIA1 OS=Arabidopsis thaliana OX=3702 GN=TOR1 PE=1 SV=2 && -	5.36698	0.388753	0.410251	2.11662	-0.924651	0.00246905	2.65533	-0.596197	0.368143	1.48774	-1.44458	0.000471258	2.89968	-0.497446	0.162233	4.0535
Goano01G2588	Chr01	- && - && -	6.23125	-0.537467	0.607819	3.23576	-1.4449	0.0793683	1.62647	-2.4406	0.207673	0.190207	-5.54816	0.000476956	0.498695	-4.16235	0.000110726	8.92003
Goano01G1945	Chr01	- && - && PF06203:CCT motif	0	NA	NA	0.141889	3.87904	0.249316	0.323205	5.06867	0.217942	0.99181	6.67162	0.000561402	0	NA	NA	0
Goano01G2454	Chr01	- && sp|Q84JE8|ZDP_ARATH Polynucleotide 3'-phosphatase ZDP OS=Arabidopsis thaliana OX=3702 GN=ZDP PE=1 SV=1 && PF08645:Polynucleotide kinase 3 phosphatase|PF00645:Poly(ADP-ribose) polymerase and DNA-Ligase Zn-finger region	7.754	-0.324497	0.211832	5.95509	-0.680926	0.0029902	6.29703	-0.59823	0.0568964	4.57436	-1.07286	0.000599168	6.71317	-0.53415	0.0224349	9.62566
Goano01G0092	Chr01	- && sp|Q9M324|BSK6_ARATH Serine/threonine-protein kinase BSK6 OS=Arabidopsis thaliana OX=3702 GN=BSK6 PE=1 SV=1 && PF07714:Protein tyrosine kinase	2.51053	0.221946	0.698525	1.75344	-0.271003	0.595095	2.99048	0.502836	0.421759	5.67151	1.41289	0.000612372	3.94811	0.875245	0.0176184	2.12948
Goano01G1557	Chr01	- && sp|Q8LC30|RAP21_ARATH Ethylene-responsive transcription factor RAP2-1 OS=Arabidopsis thaliana OX=3702 GN=RAP2-1 PE=2 SV=1 && PF00847:AP2 domain	0.229416	2.45967	0.583658	0.346521	3.07339	0.367565	0	NA	NA	2.88816	6.11601	0.000620947	0.80121	4.25289	0.083725	0.0396374
Goano01G0310	Chr01	- && sp|Q8GYJ2|Y2608_ARATH B3 domain-containing protein At2g36080 OS=Arabidopsis thaliana OX=3702 GN=ARF31 PE=2 SV=1 && PF02362:B3 DNA binding domain	4.98294	-0.0803853	0.926747	4.05317	-0.342199	0.473189	1.75873	-1.5498	0.109178	0.831663	-2.63984	0.000817186	0.378823	-3.79901	3.88e-10	5.19871
Goano01G1590	Chr01	- && sp|Q9FMZ0|BKI1_ARATH BRI1 kinase inhibitor 1 OS=Arabidopsis thaliana OX=3702 GN=BKI1 PE=1 SV=1 && -	1.66587	-0.834039	0.178904	1.99332	-0.545899	0.325669	3.83168	0.396644	0.612875	7.90781	1.4273	0.00131233	3.71743	0.32396	0.546968	2.93482
Goano01G1017	Chr01	- && sp|Q9FYA2|WRK75_ARATH Probable WRKY transcription factor 75 OS=Arabidopsis thaliana OX=3702 GN=WRKY75 PE=1 SV=1 && PF03106:WRKY DNA -binding domain	1.92471	0.126624	0.873851	1.71494	-0.0144176	0.985111	1.7945	0.0517316	0.966612	6.08462	1.79955	0.00152678	2.75136	0.641655	0.362744	1.74688
Goano01G1603	Chr01	- && sp|Q9SX83|DTX33_ARATH Protein DETOXIFICATION 33 OS=Arabidopsis thaliana OX=3702 GN=DTX33 PE=2 SV=1 && PF01554:MatE	4.58492	0.520505	0.106019	4.55684	0.53585	0.0711993	1.39905	-1.16684	0.0674261	0.861861	-1.87936	0.00166024	1.0434	-1.61531	8.92e-05	3.17432
Goano01G2589	Chr01	- && - && -	9.2616	-0.766058	0.192111	8.22394	-0.907135	0.136071	1.89754	-3.0218	0.0517669	1.0774	-3.84525	0.00178764	0.663079	-4.55092	1.26e-09	15.5634
Goano01G2031	Chr01	- && sp|A0A0N9HT29|C71BE_SINHE Desmethyl-deoxy-podophyllotoxin synthase OS=Sinopodophyllum hexandrum OX=93608 GN=CYP71BE54 PE=1 SV=1 && PF00067:Cytochrome P450	1.61789	-0.486301	0.209364	1.63921	-0.444687	0.295183	1.19595	-0.896894	0.121631	0.585657	-1.94196	0.00294623	0.598357	-1.9242	1.57e-05	2.24989
Goano01G0876	Chr01	- && sp|Q0WVW7|RQL5_ARATH ATP-dependent DNA helicase Q-like 5 OS=Arabidopsis thaliana OX=3702 GN=RECQL5 PE=2 SV=2 && PF00271:Helicase conserved C-terminal domain|PF00270:DEAD/DEAH box helicase	1.79594	0.562233	0.330348	0.884227	-0.434575	0.414553	0.919553	-0.374757	0.661227	0.312272	-1.94447	0.00393617	1.47984	0.282316	0.65858	1.20467
Goano01G0704	Chr01	- && sp|Q9LMA1|FMO1_ARATH Probable flavin-containing monooxygenase 1 OS=Arabidopsis thaliana OX=3702 GN=FMO1 PE=2 SV=1 && PF00743:Flavin-binding monooxygenase-like	1.27718	0.572037	0.575059	1.3676	0.708324	0.249584	2.18679	1.38641	0.106977	2.64887	1.64905	0.00431601	3.24861	1.9284	1.14e-07	0.846001
Goano01G1659	Chr01	- && sp|Q5E930|SLAH1_ARATH S-type anion channel SLAH1 OS=Arabidopsis thaliana OX=3702 GN=SLAH1 PE=2 SV=1 && PF03595:Voltage-dependent anion channel	0.246296	-0.00654406	0.997762	0.401906	0.715693	0.607442	1.51299	2.62887	0.0512425	1.58641	2.6821	0.00478806	1.53642	2.62061	0.00104015	0.246683
Goano01G0278	Chr01	- && sp|Q8S340|PPA22_ARATH Purple acid phosphatase 22 OS=Arabidopsis thaliana OX=3702 GN=PAP22 PE=2 SV=1 && PF00149:Calcineurin-like phosphoesterase|PF14008:Iron/zinc purple acid phosphatase-like protein C	0	NA	NA	0	NA	NA	0.0352621	2.02401	1	0.606092	6.11427	0.0069158	0	NA	NA	0
Goano01G0655	Chr01	- && sp|Q9LU85|PAP4_ARATH Probable plastid-lipid-associated protein 4, chloroplastic OS=Arabidopsis thaliana OX=3702 GN=PAP4 PE=1 SV=1 && PF04755:PAP_fibrillin	4.48326	0.0268331	0.971615	4.07426	-0.0818382	0.868005	5.94951	0.467451	0.446663	9.79226	1.17216	0.00713619	7.47521	0.766546	0.0481053	4.3436
Goano01G0260	Chr01	- && sp|P93835|DRE1B_ARATH Dehydration-responsive element-binding protein 1B OS=Arabidopsis thaliana OX=3702 GN=DREB1B PE=1 SV=2 && PF00847:AP2 domain	0	NA	NA	0.131361	3.06631	0.493369	0.159457	3.34367	1	1.58832	6.64924	0.0090559	0	NA	NA	0
Goano01G1629	Chr01	- && sp|O23225|PUB5_ARATH U-box domain-containing protein 5 OS=Arabidopsis thaliana OX=3702 GN=PUB5 PE=3 SV=3 && PF04564:U-box domain	2.75054	-0.397668	0.350095	2.60215	-0.458036	0.132866	4.1423	0.215178	0.653971	1.6792	-1.10167	0.00930662	7.41856	1.02706	6.51e-06	3.60172
Goano01G2253	Chr01	- && sp|O81832|Y4729_ARATH G-type lectin S-receptor-like serine/threonine-protein kinase At4g27290 OS=Arabidopsis thaliana OX=3702 GN=At4g27290 PE=3 SV=4 && PF01453:D-mannose binding lectin|PF08276:PAN-like domain|PF00954:S-locus glycoprotein domain|PF077	0.24981	2.80827	0.0831897	0.259508	2.87886	0.0548082	0.233021	2.73037	0.331938	0.708456	4.31876	0.00957263	0.167146	2.22905	0.324492	0.0352544
Goano01G0370	Chr01	- && - && -	3.74534	-0.759277	0.24348	7.29796	0.217346	0.505602	6.80647	0.119489	0.850531	2.69798	-1.22903	0.010464	0.338008	-4.22098	3.57e-18	6.32308
Goano01G1643	Chr01	- && sp|Q67YU0|CKX5_ARATH Cytokinin dehydrogenase 5 OS=Arabidopsis thaliana OX=3702 GN=CKX5 PE=2 SV=1 && PF09265:Cytokinin dehydrogenase 1, FAD and cytokinin binding|PF01565:FAD binding domain	0.241899	-0.869061	0.637458	0.149334	-1.52214	0.343292	0.23372	-0.887119	0.707311	0	-5.96589	0.0109919	0	-6.15487	0.00179741	0.436408
Goano01G1947	Chr01	- && sp|Q9SHE9|LBD4_ARATH LOB domain-containing protein 4 OS=Arabidopsis thaliana OX=3702 GN=LBD4 PE=1 SV=1 && PF03195:Lateral organ boundaries (LOB) domain	15.3695	0.643855	0.0983716	8.54058	-0.176382	0.624091	15.8167	0.714255	0.115168	4.2212	-1.20547	0.0119142	11.5817	0.237432	0.544129	9.73614
Goano01G2122	Chr01	- && sp|P28552|ATPG_PEA ATP synthase gamma chain, chloroplastic OS=Pisum sativum OX=3888 GN=ATPC PE=2 SV=1 && PF00231:ATP synthase	3.53711	1.0009	0.0753482	1.74541	0.0150556	0.982564	2.96765	0.780315	0.291168	4.16	1.25474	0.0131424	4.81919	1.45115	0.000316788	1.74728
Goano01G0545	Chr01	- && sp|Q9SGZ5|BXL7_ARATH Probable beta-D-xylosidase 7 OS=Arabidopsis thaliana OX=3702 GN=BXL7 PE=2 SV=2 && PF14310:Fibronectin type III-like domain|PF01915:Glycosyl hydrolase family 3 C-terminal domain|PF00933:Glycosyl hydrolase family 3 N terminal domai	0.263647	-1.29347	0.229464	0.286533	-1.15464	0.210554	0.168983	-1.9154	0.398889	0.0395235	-4.02148	0.0144943	0	-7.38917	5.83e-06	0.642533
Goano01G1318	Chr01	- && sp|Q9SF23|FOLB1_ARATH Dihydroneopterin aldolase 1 OS=Arabidopsis thaliana OX=3702 GN=FOLB1 PE=1 SV=1 && PF02152:Dihydroneopterin aldolase	14.7201	0.236925	0.617445	21.0994	0.780947	0.0265312	21.0686	0.781191	0.130222	27.4108	1.14689	0.0155173	44.1901	1.82013	5e-11	12.3781
Goano01G2341	Chr01	- && sp|Q9S972|SD16_ARATH Receptor-like serine/threonine-protein kinase SD1-6 OS=Arabidopsis thaliana OX=3702 GN=SD16 PE=1 SV=2 && -	0.340607	3.16387	0.581339	0.406547	3.4289	0.388679	0.31127	3.04955	1	2.33871	5.94402	0.0157087	0.420482	3.45549	0.482725	0
Goano01G2806	Chr01	- && sp|Q9SN46|LRX5_ARATH Leucine-rich repeat extensin-like protein 5 OS=Arabidopsis thaliana OX=3702 GN=LRX5 PE=2 SV=2 && PF13855:Leucine rich repeat	4.88858	0.723974	0.12898	2.82034	-0.0419303	0.949072	1.65179	-0.812177	0.641545	0.889807	-1.71794	0.0158259	6.84856	1.21088	0.0645355	2.92942
Goano01G1625	Chr01	- && sp|C0LGK4|Y2165_ARATH Probable LRR receptor-like serine/threonine-protein kinase At2g16250 OS=Arabidopsis thaliana OX=3702 GN=At2g16250 PE=1 SV=1 && -	4.32795	0.591502	0.0367961	2.0339	-0.475907	0.131687	2.77207	-0.0272792	0.969913	1.40685	-1.02	0.016573	1.81826	-0.662505	0.0497914	2.85509
Goano01G2722	Chr01	- && sp|O24340|FPF1_SINAL Flowering-promoting factor 1 OS=Sinapis alba OX=3728 GN=FPF1 PE=2 SV=1 && -	1.97153	0.850371	0.433094	1.22096	0.181056	0.885647	0.659892	-0.704241	0.708009	0	-5.78563	0.0175178	1.53878	0.488045	0.68875	1.08455
Goano01G0939	Chr01	- && - && PF03080:Neprosin|PF14365:Neprosin activation peptide	2.12391	-0.176311	0.785531	1.25657	-0.908266	0.0698893	0.946193	-1.31236	0.173844	0.682917	-1.79718	0.0183387	5.64364	1.2345	0.000588511	2.37289
Goano01G1401	Chr01	- && sp|Q3UDW8|HGNAT_MOUSE Heparan-alpha-glucosaminide N-acetyltransferase OS=Mus musculus OX=10090 GN=Hgsnat PE=1 SV=2 && PF07786:Protein of unknown function (DUF1624)	0.338098	-0.120801	0.952719	0.175731	-1.01635	0.529857	0.268998	-0.40913	0.88531	0	-5.80559	0.0197248	0.284747	-0.358691	0.818795	0.359973
Goano01G0512	Chr01	- && sp|Q498H0|PD5BA_XENLA Sister chromatid cohesion protein PDS5 homolog B-A OS=Xenopus laevis OX=8355 GN=pds5b-a PE=1 SV=1 && -	1.48694	0.140403	0.769005	1.03517	-0.35549	0.359378	0.765256	-0.789681	0.111871	0.625167	-1.09464	0.0241974	1.41157	0.0670399	0.887341	1.33641
Goano01G2932	Chr01	- && sp|O80449|JOX4_ARATH Jasmonate-induced oxygenase 4 OS=Arabidopsis thaliana OX=3702 GN=JOX4 PE=1 SV=1 && PF03171:2OG-Fe(II) oxygenase superfamily|PF14226:non-haem dioxygenase in morphine synthesis N-terminal	0.125577	-0.212851	0.943515	0.258615	0.861929	0.658231	0.843095	2.56827	0.118817	1.24917	3.12382	0.0245548	0.0130927	-3.38924	0.328621	0.144675
Goano01G2487	Chr01	- && - && PF09507:DNA polymerase subunit Cdc27	4.98764	0.319775	0.510347	5.09173	0.378079	0.304005	2.16492	-0.855454	0.227103	1.78376	-1.14631	0.0259849	2.85573	-0.483741	0.210644	3.95724
Goano01G1709	Chr01	- && sp|Q6VAF6|TBB6_GOSHI Tubulin beta-6 chain OS=Gossypium hirsutum OX=3635 PE=2 SV=1 && PF00091:Tubulin/FtsZ family, GTPase domain|PF03953:Tubulin C-terminal domain	10.0607	0.923788	0.0951907	3.72908	-0.476746	0.203031	3.92101	-0.401472	0.545856	2.2459	-1.21927	0.0286984	3.26183	-0.696062	0.265988	5.23126
Goano01G0039	Chr01	- && sp|Q9SVN2|RLP47_ARATH Receptor-like protein 47 OS=Arabidopsis thaliana OX=3702 GN=RLP47 PE=3 SV=2 && PF13855:Leucine rich repeat	0.725329	0.269917	0.840496	1.01834	0.780154	0.284593	1.4403	1.2785	0.145439	2.02914	1.76132	0.0298982	1.00305	0.728299	0.409113	0.601405
Goano01G1805	Chr01	- && - && -	1.55912	-0.0642563	0.959509	0.57488	-1.46506	0.152289	0.650589	-1.29412	0.496053	0.126453	-3.66737	0.0303041	0.852432	-0.934626	0.418442	1.61127
Goano01G0372	Chr01	- && sp|Q9CA36|VQ8_ARATH VQ motif-containing protein 8, chloroplastic OS=Arabidopsis thaliana OX=3702 GN=VQ8 PE=1 SV=1 && PF05678:VQ motif	3.23593	0.0702382	0.936648	2.8626	-0.0879764	0.902612	5.91703	0.961101	0.258779	8.76757	1.51547	0.0314584	1.17404	-1.39443	0.0466985	3.06591
Goano01G0703	Chr01	- && sp|F4JTN2|LAZ1_ARATH Protein LAZ1 OS=Arabidopsis thaliana OX=3702 GN=LAZ1 PE=1 SV=1 && PF03619:Organic solute transporter Ostalpha	1.89768	0.531852	0.427153	1.9606	0.604837	0.307243	2.39747	0.898988	0.285549	3.36349	1.3724	0.031681	3.62316	1.46321	0.00120974	1.29825
Goano01G2217	Chr01	- && sp|Q9FIT9|HS217_ARATH 21.7 kDa class VI heat shock protein OS=Arabidopsis thaliana OX=3702 GN=HSP21.7 PE=2 SV=1 && PF00011:Hsp20/alpha crystallin family	2.00894	1.52944	0.0935099	0.533503	-0.350611	0.807952	0.553635	-0.292757	0.937909	0	-5.53273	0.0355584	0.748804	0.111435	0.943874	0.685223
Goano01G2851	Chr01	- && - && -	0.381716	0.0331444	0.983392	0.360259	-0.0159217	0.988618	0.733126	1.01161	0.555307	1.2221	1.73651	0.0362899	1.51116	2.02925	0.00133361	0.367991
Goano01G2664	Chr01	- && sp|Q9LPZ9|SD113_ARATH G-type lectin S-receptor-like serine/threonine-protein kinase SD1-13 OS=Arabidopsis thaliana OX=3702 GN=SD113 PE=1 SV=2 && PF08276:PAN-like domain|PF01453:D-mannose binding lectin|PF07714:Protein tyrosine kinase|PF00954:S-locus	0.40775	-1.17589	0.132225	0.761066	-0.247502	0.737678	1.1528	0.355908	0.841589	2.47253	1.44097	0.0363332	1.11347	0.272613	0.753921	0.909301
Goano01G2906	Chr01	- && sp|Q8L9J9|CAES_ARATH Probable carbohydrate esterase At4g34215 OS=Arabidopsis thaliana OX=3702 GN=At4g34215 PE=1 SV=2 && PF03629:Carbohydrate esterase, sialic acid-specific acetylesterase	3.78498	0.383199	0.373788	1.66125	-0.778812	0.0344613	1.71581	-0.729284	0.290466	1.18729	-1.27575	0.0392809	3.63524	0.324091	0.388377	2.87309
Goano01G2201	Chr01	- && sp|O49561|G2OX8_ARATH Gibberellin 2-beta-dioxygenase 8 OS=Arabidopsis thaliana OX=3702 GN=GA2OX8 PE=1 SV=2 && PF03171:2OG-Fe(II) oxygenase superfamily|PF14226:non-haem dioxygenase in morphine synthesis N-terminal	0.0160203	NA	NA	0	NA	NA	0	NA	NA	0.38419	5.43362	0.0483017	0	NA	NA	0
Goano01G1616	Chr01	- && - && -	2.71386	0.235871	0.687379	1.54597	-0.55007	0.308486	1.57953	-0.517998	0.599657	0.767978	-1.5703	0.0498346	2.88775	0.322818	0.570938	2.28553
Goano01G1980	Chr01	- && sp|Q5R476|RN111_PONAB E3 ubiquitin-protein ligase Arkadia OS=Pongo abelii OX=9601 GN=RNF111 PE=2 SV=1 && PF13639:Ring finger domain	48.5191	-0.569041	4.9e-05	74.0939	0.0654319	0.690747	66.1524	-0.097001	0.825751	61.4762	-0.216092	0.478449	8.85122	-3.02496	7.42e-64	71.4385
Goano01G2412	Chr01	- && - && -	9.17547	-0.828714	0.01731	17.9159	0.156871	0.651652	19.6023	0.289017	0.435461	29.7462	0.877183	0.0675427	181.308	3.46892	1.29e-61	16.2021
Goano01G0956	Chr01	- && sp|Q94AJ5|PGLR5_ARATH Probable polygalacturonase At1g80170 OS=Arabidopsis thaliana OX=3702 GN=At1g80170 PE=1 SV=1 && PF00295:Glycosyl hydrolases family 28	3.85056	0.455372	0.285982	2.72031	-0.0197406	0.96729	5.29749	0.944072	0.0224065	4.20613	0.597843	0.367737	28.24	3.33223	1.44e-58	2.78448
Goano01G0118	Chr01	- && - && -	69.3259	-0.931027	0.000539412	79.2648	-0.717581	3.28e-07	84.1013	-0.631182	0.00793964	133.275	0.0196173	0.973239	29.3264	-2.17905	1.89e-49	131.508
Goano01G2838	Chr01	- && sp|Q7XTT4|NUCL2_ORYSJ Nucleolin 2 OS=Oryza sativa subsp. japonica OX=39947 GN=Os04g0620700 PE=2 SV=2 && PF00076:RNA recognition motif. (a.k.a. RRM, RBD, or RNP domain)	164.686	0.969291	9.93e-14	129.068	0.641885	2.34e-05	106.734	0.369358	0.105577	105.239	0.335775	0.154779	229.854	1.44755	2.19e-44	83.4731
Goano01G1271	Chr01	- && sp|Q8GZC3|FAD2_VERFO Delta(12)-fatty-acid desaturase FAD2 OS=Vernicia fordii OX=73154 GN=FAD2 PE=1 SV=1 && PF00487:Fatty acid desaturase|PF11960:Domain of unknown function (DUF3474)	5.58166	0.192784	0.706539	2.43978	-0.970722	0.0544932	4.28677	-0.15821	0.855498	8.28682	0.77846	0.0873112	37.4213	2.93839	1.75e-35	4.83029
Goano01G0434	Chr01	- && sp|Q52MZ2|TGA10_TOBAC bZIP transcription factor TGA10 OS=Nicotiana tabacum OX=4097 GN=TGA10 PE=1 SV=1 && PF14144:Seed dormancy control|PF00170:bZIP transcription factor	9.16001	-0.785129	0.00741983	21.1293	0.442004	0.00712361	10.2581	-0.599973	0.150502	8.44476	-0.892856	9.95e-05	1.54785	-3.35074	1.07e-34	15.6984
Goano01G2040	Chr01	- && sp|Q9SJ41|C3H18_ARATH Zinc finger CCCH domain-containing protein 18 OS=Arabidopsis thaliana OX=3702 GN=At2g05160 PE=2 SV=1 && PF12872:OST-HTH/LOTUS domain|PF00076:RNA recognition motif. (a.k.a. RRM, RBD, or RNP domain)	20.4518	-0.800113	1.62e-06	19.4758	-0.846546	7.42e-10	19.3774	-0.852695	2.59e-05	18.2802	-0.949698	0.00210324	7.4018	-2.26765	2.68e-31	35.3373
Goano01G0105	Chr01	- && sp|Q39459|MT2_CICAR Metallothionein-like protein 2 OS=Cicer arietinum OX=3827 PE=3 SV=2 && -	456.523	-0.673248	0.00280409	696.422	-0.0376894	0.837144	433.317	-0.72127	2.09e-05	790.519	0.132416	0.743885	212.769	-1.77667	1.01e-29	721.598
Goano01G2296	Chr01	- && sp|Q9SZR9|AB9G_ARATH ABC transporter G family member 9 OS=Arabidopsis thaliana OX=3702 GN=ABCG9 PE=1 SV=2 && PF01061:ABC-2 type transporter|PF00005:ABC transporter	24.4382	-0.356462	0.195828	31.4986	0.0324477	0.884665	22.6617	-0.441472	0.297098	28.6781	-0.115075	0.643452	6.05606	-2.37168	1.18e-26	31.079
Goano01G1759	Chr01	- && sp|M4IQR7|CCL5_HUMLU Probable CoA ligase CCL5 OS=Humulus lupulus OX=3486 GN=CCL5 PE=2 SV=1 && PF13193:AMP-binding enzyme C-terminal domain|PF00501:AMP-binding enzyme	18.8645	-0.957793	6.81e-06	19.3616	-0.898056	5.57e-12	24.3277	-0.567073	0.0033738	22.6116	-0.686043	0.00050562	10.3536	-1.82646	1.45e-24	36.4014
Goano01G2765	Chr01	- && sp|Q9ZQR3|Y2451_ARATH Leucine-rich repeat receptor-like serine/threonine-protein kinase At2g14510 OS=Arabidopsis thaliana OX=3702 GN=At2g14510 PE=1 SV=1 && PF12799:Leucine Rich repeats (2 copies)|PF12819:Malectin-like domain	25.1245	-0.226743	0.507457	28.9179	-0.00258826	0.98862	30.9106	0.0942636	0.82922	27.222	-0.102011	0.727988	9.06778	-1.70284	4.97e-24	29.243
Goano01G0912	Chr01	- && sp|C0HLA0|GH5FP_CHAOB Glycosyl hydrolase 5 family protein OS=Chamaecyparis obtusa OX=13415 PE=1 SV=1 && PF00150:Cellulase (glycosyl hydrolase family 5)	3.59265	0.147098	0.793242	3.34899	0.0736185	0.867486	6.45635	1.021	0.059033	3.71936	0.212984	0.78274	18.6888	2.52611	3.54e-23	3.2138
Goano01G1863	Chr01	- && sp|Q9C9U5|SIS8_ARATH Probable serine/threonine-protein kinase SIS8 OS=Arabidopsis thaliana OX=3702 GN=SIS8 PE=1 SV=1 && PF00564:PB1 domain|PF07714:Protein tyrosine kinase	41.2315	-0.354141	0.0598526	46.3704	-0.161542	0.206416	43.8698	-0.240155	0.174781	29.7229	-0.815156	2.5e-06	23.0348	-1.19819	1.19e-22	52.3374
Goano01G0066	Chr01	- && sp|Q9FEL7|LAX2_MEDTR Auxin transporter-like protein 2 OS=Medicago truncatula OX=3880 GN=LAX2 PE=2 SV=1 && PF01490:Transmembrane amino acid transporter protein	27.1927	-0.310527	0.171188	21.1756	-0.64626	0.000310012	30.7252	-0.107726	0.806042	23.8077	-0.488412	0.0835537	90.1894	1.41816	6.67e-22	33.4306
Goano01G1018	Chr01	- && sp|Q9C509|SGPL_ARATH Sphingosine-1-phosphate lyase OS=Arabidopsis thaliana OX=3702 GN=DPL1 PE=1 SV=1 && PF00282:Pyridoxal-dependent decarboxylase conserved domain	28.0842	-0.92827	2.74e-11	34.8746	-0.590763	1.32e-05	41.7751	-0.329705	0.278699	36.4275	-0.540441	0.00447598	22.2165	-1.26876	1.24e-21	53.0218
Goano01G2141	Chr01	- && sp|Q9LEB4|RBP45_NICPL Polyadenylate-binding protein RBP45 OS=Nicotiana plumbaginifolia OX=4092 GN=RBP45 PE=1 SV=1 && PF00076:RNA recognition motif. (a.k.a. RRM, RBD, or RNP domain)	76.6601	0.443343	0.00233786	80.1401	0.532367	2.55e-06	86.665	0.646742	0.000725677	77.7906	0.477187	0.00356708	128.174	1.18284	2.96e-20	55.9124
Goano01G0008	Chr01	- && sp|F4JLM5|SYIC_ARATH Isoleucine--tRNA ligase, cytoplasmic OS=Arabidopsis thaliana OX=3702 GN=At4g10320 PE=2 SV=1 && PF00133:tRNA synthetases class I (I, L, M and V)|PF08264:Anticodon-binding domain of tRNA	44.0813	0.567431	1.63e-06	38.2274	0.386262	0.000839772	37.4666	0.358923	0.0684481	37.0736	0.330204	0.0508623	64.1484	1.10589	8.78e-20	29.5119
Goano01G2948	Chr01	- && sp|P51820|DRTS_SOYBN Bifunctional dihydrofolate reductase-thymidylate synthase OS=Glycine max OX=3847 PE=1 SV=1 && PF00303:Thymidylate synthase|PF00186:Dihydrofolate reductase	20.779	0.835639	4.53e-08	21.3556	0.899602	1.9e-11	21.1465	0.886592	8.48e-08	17.045	0.561678	0.0422967	26.6885	1.19396	1.98e-19	11.5554
Goano01G2354	Chr01	- && sp|Q9FN37|PSKR2_ARATH Phytosulfokine receptor 2 OS=Arabidopsis thaliana OX=3702 GN=PSKR2 PE=1 SV=1 && PF08263:Leucine rich repeat N-terminal domain|PF13855:Leucine rich repeat|PF00069:Protein kinase domain	24.8024	-0.448647	0.00764355	24.3476	-0.451796	0.0014467	32.3414	-0.0408245	0.923791	23.9047	-0.490112	0.0314232	15.1036	-1.16748	4.33e-18	33.6077
Goano01G2260	Chr01	- && - && PF00643:B-box zinc finger	35.8089	-0.641536	0.00705375	63.7354	0.211629	0.09736	52.7326	-0.0606295	0.879815	51.7521	-0.101011	0.752702	15.9359	-1.81391	5.4e-18	55.5394
Goano01G2434	Chr01	- && sp|Q9S7R3|LSH10_ARATH Protein LIGHT-DEPENDENT SHORT HYPOCOTYLS 10 OS=Arabidopsis thaliana OX=3702 GN=LSH10 PE=1 SV=1 && PF04852:Protein of unknown function (DUF640)	48.5014	0.348091	0.527122	21.3698	-0.802922	2.78e-05	43.5082	0.224841	0.737139	46.547	0.307997	0.250906	98.6566	1.37675	1.44e-17	37.614
Goano01G2046	Chr01	- && sp|Q6ICW6|WNK11_ARATH Probable serine/threonine-protein kinase WNK11 OS=Arabidopsis thaliana OX=3702 GN=WNK11 PE=2 SV=1 && PF00069:Protein kinase domain	66.5389	-0.100603	0.690174	112.903	0.684483	2.65e-07	120.454	0.77936	0.0165994	119.336	0.75222	0.00430871	31.2717	-1.19412	2.16e-17	70.8764
Goano01G1303	Chr01	- && sp|O65731|RS5_CICAR 40S ribosomal protein S5 (Fragment) OS=Cicer arietinum OX=3827 GN=RPS5 PE=2 SV=1 && PF00177:Ribosomal protein S7p/S5e	203.29	0.604164	2.28e-06	166.441	0.339773	0.0131851	179.396	0.449346	0.00365914	178.405	0.428104	0.017355	281.167	1.06968	3.96e-17	132.703
Goano01G2074	Chr01	- && sp|Q9FLP0|MA651_ARATH 65-kDa microtubule-associated protein 1 OS=Arabidopsis thaliana OX=3702 GN=MAP65-1 PE=1 SV=1 && PF03999:Microtubule associated protein (MAP65/ASE1 family)	7.33624	0.258195	0.510542	3.43508	-0.808419	0.00576912	4.24718	-0.501626	0.21151	7.31634	0.269314	0.404666	16.8126	1.45449	7.4e-17	6.07257
Goano01G0192	Chr01	- && - && PF12906:RING-variant domain	24.1018	-0.593849	0.0678338	30.8839	-0.216022	0.197729	26.8807	-0.415896	0.347893	23.8682	-0.599775	0.00297349	13.3453	-1.45268	2.47e-16	36.1983
Goano01G1368	Chr01	- && sp|Q9FK88|INVE_ARATH Alkaline/neutral invertase E, chloroplastic OS=Arabidopsis thaliana OX=3702 GN=INVE PE=1 SV=1 && PF12899:Alkaline and neutral invertase	11.0305	-0.948426	1.93e-06	23.8311	0.18566	0.229856	22.2554	0.0882053	0.725188	22.9638	0.120179	0.645276	8.2192	-1.37674	4.48e-16	21.1449
Goano01G0864	Chr01	- && sp|Q9CAG8|FBK28_ARATH F-box/kelch-repeat protein At1g67480 OS=Arabidopsis thaliana OX=3702 GN=At1g67480 PE=2 SV=1 && PF01344:Kelch motif	138.552	-0.307085	0.361082	168.495	-0.00400178	0.982589	194.505	0.204062	0.626175	186.363	0.129471	0.704653	79.5303	-1.11327	6.06e-16	170.435
Goano01G2163	Chr01	- && sp|P87027|SPG1_SCHPO Septum-promoting GTP-binding protein 1 OS=Schizosaccharomyces pombe (strain 972 / ATCC 24843) OX=284812 GN=spg1 PE=1 SV=1 && -	79.7993	-0.709227	8.48e-06	149.536	0.219862	0.108987	216.755	0.756934	0.000236943	225.567	0.801134	0.00013671	61.1366	-1.09671	1.04e-15	129.526
Goano01G0236	Chr01	- && sp|O65743|RL24_CICAR 60S ribosomal protein L24 OS=Cicer arietinum OX=3827 GN=RPL24 PE=2 SV=1 && -	80.7536	0.735982	2.22e-05	77.1015	0.69528	0.000331736	63.4498	0.415089	0.0200991	80.0974	0.738315	0.00902485	104.669	1.10902	2.5e-15	48.0606
Goano01G0460	Chr01	- && sp|Q9XI21|PPR44_ARATH Pentatricopeptide repeat-containing protein At1g15480, mitochondrial OS=Arabidopsis thaliana OX=3702 GN=At1g15480 PE=2 SV=2 && -	20.5501	0.787551	1.05e-05	14.5206	0.312686	0.0670575	16.6906	0.515016	0.0935145	16.4532	0.480598	0.108698	26.22	1.13766	2.86e-15	11.8004
Goano01G2057	Chr01	- && sp|P49199|RS8_ORYSJ 40S ribosomal protein S8 OS=Oryza sativa subsp. japonica OX=39947 GN=RPS8 PE=2 SV=2 && PF01201:Ribosomal protein S8e	53.0417	0.800156	9.72e-06	41.5406	0.471828	0.0066353	37.7902	0.336635	0.244583	45.5521	0.592715	0.0165395	67.3294	1.14109	8.9e-15	30.22
Goano01G1522	Chr01	- && sp|F4IBD7|CSCLA_ARATH CSC1-like protein RXW8 OS=Arabidopsis thaliana OX=3702 GN=RXW8 PE=2 SV=1 && PF02714:Calcium-dependent channel, 7TM region, putative phosphate|PF14703:Cytosolic domain of 10TM putative phosphate transporter|PF13967:Late exocytosi	25.6173	0.257065	0.288419	33.7244	0.675751	1.08e-09	26.2683	0.316635	0.127009	17.5977	-0.274456	0.314715	9.77305	-1.13867	1.65e-14	21.3006
Goano01G2098	Chr01	- && sp|Q9C519|WRKY6_ARATH WRKY transcription factor 6 OS=Arabidopsis thaliana OX=3702 GN=WRKY6 PE=1 SV=1 && PF03106:WRKY DNA -binding domain	22.6064	-0.576119	0.00327874	35.539	0.101335	0.592587	21.0606	-0.652734	0.0597952	26.6598	-0.325805	0.375978	11.8164	-1.51364	2.14e-14	33.4318
Goano01G2555	Chr01	- && sp|Q9LUC3|MPK19_ARATH Mitogen-activated protein kinase 19 OS=Arabidopsis thaliana OX=3702 GN=MPK19 PE=1 SV=2 && PF00069:Protein kinase domain	21.2534	-0.0920538	0.659971	25.5887	0.199418	0.252946	14.7957	-0.589461	0.00190415	14.2146	-0.660045	0.00629166	10.482	-1.11504	2.18e-13	22.4819
Goano01G2727	Chr01	- && - && PF12906:RING-variant domain	31.848	-0.629385	0.000167298	40.5399	-0.257936	0.057906	32.9629	-0.555219	0.00804986	26.3754	-0.889992	4.5e-05	23.2993	-1.08435	2.11e-12	48.9168
Goano01G2254	Chr01	- && sp|O81832|Y4729_ARATH G-type lectin S-receptor-like serine/threonine-protein kinase At4g27290 OS=Arabidopsis thaliana OX=3702 GN=At4g27290 PE=3 SV=4 && PF07714:Protein tyrosine kinase|PF01453:D-mannose binding lectin|PF00954:S-locus glycoprotein doma	4.76499	-0.155449	0.745979	5.42356	0.0526485	0.885072	4.30413	-0.280803	0.47712	6.57093	0.316431	0.417968	1.50238	-1.82707	2.9e-12	5.28
Goano01G0319	Chr01	- && sp|A3F5F0|SDH_SINHE Secoisolariciresinol dehydrogenase OS=Sinopodophyllum hexandrum OX=93608 GN=SDH PE=1 SV=1 && PF00106:short chain dehydrogenase	0.642663	1.47655	0.44004	0.28743	0.352066	0.892475	0.406152	0.850677	0.860819	0.63231	1.47477	0.631134	8.07299	5.12384	6.27e-12	0.227386
Goano01G0792	Chr01	- && sp|Q38912|RAC3_ARATH Rac-like GTP-binding protein ARAC3 OS=Arabidopsis thaliana OX=3702 GN=ARAC3 PE=1 SV=1 && PF00071:Ras family	119.179	-0.456621	0.0287895	83.1112	-0.949808	5.03e-14	111.242	-0.52754	0.000237547	110.463	-0.551135	0.00100833	74.4955	-1.13447	1.14e-11	161.953
Goano01G0950	Chr01	- && sp|Q94C27|FB84_ARATH F-box protein At1g70590 OS=Arabidopsis thaliana OX=3702 GN=At1g70590 PE=2 SV=1 && PF08238:Sel1 repeat	7.17626	-0.0499317	0.91586	7.11226	-0.0357318	0.920786	6.02928	-0.271707	0.685407	9.68172	0.39839	0.424758	21.234	1.51464	4.12e-11	7.35156
Goano01G2327	Chr01	- && - && PF11145:Protein of unknown function (DUF2921)	7.10256	0.406933	0.457565	5.93279	0.167897	0.760339	3.77275	-0.48437	0.451005	5.62782	0.0797021	0.921178	21.4794	1.99738	1.13e-10	5.33497
Goano01G0350	Chr01	- && sp|Q54GN8|NSA2_DICDI Ribosome biogenesis protein NSA2 homolog OS=Dictyostelium discoideum OX=44689 GN=nsa2 PE=3 SV=1 && PF01201:Ribosomal protein S8e	53.0503	0.504885	0.00146988	43.6765	0.249577	0.104791	51.2548	0.481529	0.0317576	47.3812	0.354617	0.106057	76.2344	1.02549	1.79e-10	37.0811
Goano01G2164	Chr01	- && sp|Q94B38|GPT2_ARATH Glucose-6-phosphate/phosphate translocator 2, chloroplastic OS=Arabidopsis thaliana OX=3702 GN=GPT2 PE=2 SV=2 && PF03151:Triose-phosphate Transporter family	15.0238	0.293874	0.266514	22.0746	0.875773	5.46e-07	22.7657	0.921953	0.000642983	23.9351	0.980203	1.85e-05	28.8489	1.23466	7.29e-10	12.1418
Goano01G1578	Chr01	- && sp|Q9SSW0|AZF3_ARATH Zinc finger protein AZF3 OS=Arabidopsis thaliana OX=3702 GN=AZF3 PE=1 SV=1 && PF13912:C2H2-type zinc finger	12.3205	-0.54711	0.135572	21.4949	0.276711	0.275478	20.9666	0.241075	0.584914	11.109	-0.687829	0.0270451	6.69188	-1.43288	8.49e-10	17.9108
Goano01G0789	Chr01	- && sp|Q8RXC8|RBK2_ARATH Receptor-like cytosolic serine/threonine-protein kinase RBK2 OS=Arabidopsis thaliana OX=3702 GN=RBK2 PE=1 SV=1 && PF00069:Protein kinase domain	12.1811	-0.175285	0.501703	13.2092	-0.0364304	0.869317	18.1953	0.427038	0.23991	11.1477	-0.292375	0.266176	6.06516	-1.18657	8.77e-10	13.6648
Goano01G0478	Chr01	- && sp|Q9FG33|LRKS5_ARATH Probable L-type lectin-domain containing receptor kinase S.5 OS=Arabidopsis thaliana OX=3702 GN=LECRKS5 PE=2 SV=1 && PF00139:Legume lectin domain|PF00069:Protein kinase domain	9.30656	-0.450991	0.097488	8.84602	-0.501752	0.0390216	8.56378	-0.547029	0.0388961	8.97493	-0.492381	0.120723	5.48448	-1.21728	8.93e-10	12.634
Goano01G0848	Chr01	- && - && -	4.8711	0.485819	0.0401866	3.17135	-0.107921	0.740426	3.53911	0.0503219	0.924545	3.03556	-0.184731	0.8087	7.70556	1.14512	1.52e-09	3.45342
Goano01G2088	Chr01	- && - && -	10.6548	0.841617	0.00375091	5.73715	-0.0266591	0.940069	7.24721	0.311219	0.543616	5.94987	0.01375	0.98762	14.9826	1.32974	2.52e-09	5.90134
Goano01G0822	Chr01	- && sp|F4JUF8|DIR15_ARATH Dirigent protein 15 OS=Arabidopsis thaliana OX=3702 GN=DIR15 PE=3 SV=1 && PF03018:Dirigent-like protein	0.913111	2.22613	0.171534	0.10535	-0.857648	0.773851	0	-3.71368	1	0.17111	-0.178933	0.974865	5.41124	4.81419	2.86e-09	0.19488
Goano01G2728	Chr01	- && sp|Q8RXC8|RBK2_ARATH Receptor-like cytosolic serine/threonine-protein kinase RBK2 OS=Arabidopsis thaliana OX=3702 GN=RBK2 PE=1 SV=1 && PF00069:Protein kinase domain	4.37582	-0.279451	0.524002	4.32383	-0.2757	0.375602	5.20448	-0.00555539	0.993246	4.55791	-0.210456	0.745014	1.53346	-1.79602	4.05e-09	5.27573
Goano01G0882	Chr01	- && sp|O04450|TCPE_ARATH T-complex protein 1 subunit epsilon OS=Arabidopsis thaliana OX=3702 GN=CCT5 PE=1 SV=1 && PF00118:TCP-1/cpn60 chaperonin family	63.2796	0.543207	0.00783282	39.4743	-0.11292	0.660921	35.0818	-0.282323	0.589178	44.4905	0.0472755	0.932901	91.1853	1.06759	4.8e-09	43.1061
Goano01G0847	Chr01	- && - && PF10441:Urb2/Npa2 family	8.38172	0.601514	0.0108295	6.15533	0.179394	0.536306	7.35508	0.439252	0.328933	4.77514	-0.197648	0.782267	13.0794	1.24041	5.19e-09	5.47936
Goano01G0364	Chr01	- && - && PF10358:N-terminal C2 in EEIG1 and EHBP1 proteins	10.3063	-0.570159	0.0233457	10.5404	-0.515261	0.00196348	13.0774	-0.202419	0.522504	9.52617	-0.672679	0.00115997	7.48148	-1.03713	1.19e-08	15.198
Goano01G1378	Chr01	- && - && -	10.3873	0.595761	0.0547428	6.33398	-0.0927376	0.768379	4.58727	-0.556094	0.2197	6.9635	0.0328994	0.961176	16.0458	1.22097	7.87e-08	6.80941
Goano01G0916	Chr01	- && sp|Q8RWK8|COIL_ARATH Coilin OS=Arabidopsis thaliana OX=3702 GN=COIL PE=1 SV=1 && PF15862:Coilin N-terminus	4.80691	-0.0298238	0.940672	2.52711	-0.932191	0.000191597	3.07764	-0.646961	0.16317	5.47651	0.171138	0.822692	10.5118	1.09648	9.55e-08	4.86966
Goano01G0748	Chr01	- && sp|P93295|M310_ARATH Uncharacterized mitochondrial protein AtMg00310 OS=Arabidopsis thaliana OX=3702 GN=AtMg00310 PE=4 SV=1 && -	6.47379	0.214636	0.552463	3.79749	-0.527135	0.0840167	3.80533	-0.524179	0.267983	4.9716	-0.151556	0.851169	13.0425	1.22327	1.13e-07	5.52821
Goano01G1020	Chr01	- && sp|Q9ZU38|RPI2_ARATH Probable ribose-5-phosphate isomerase 2 OS=Arabidopsis thaliana OX=3702 GN=RPI2 PE=1 SV=1 && PF06026:Ribose 5-phosphate isomerase A (phosphoriboisomerase A)	14.7768	0.261744	0.538829	18.7213	0.623368	0.002536	17.3246	0.512362	0.0774809	22.603	0.882655	0.00368572	5.03616	-1.29759	1.21e-07	12.2641
Goano01G0881	Chr01	- && sp|O04450|TCPE_ARATH T-complex protein 1 subunit epsilon OS=Arabidopsis thaliana OX=3702 GN=CCT5 PE=1 SV=1 && PF00118:TCP-1/cpn60 chaperonin family	46.1323	0.453747	0.0548313	28.6589	-0.206928	0.398287	26.6128	-0.313385	0.432982	36.4523	0.127978	0.851587	67.8644	1.00898	1.27e-07	33.4078
Goano01G0940	Chr01	- && sp|Q8RY46|AB26B_ARATH ABC transporter B family member 26, chloroplastic OS=Arabidopsis thaliana OX=3702 GN=ABCB26 PE=1 SV=1 && PF00664:ABC transporter transmembrane region|PF00005:ABC transporter	12.2817	-0.44505	0.0593708	17.2361	0.0687418	0.765752	13.1146	-0.324504	0.301821	11.221	-0.563476	0.12154	8.32111	-1.0099	4.61e-07	16.5911
Goano01G2328	Chr01	- && - && PF11145:Protein of unknown function (DUF2921)	5.28819	0.368055	0.337656	3.5109	-0.201805	0.66757	5.90381	0.550286	0.321039	3.15476	-0.367665	0.606371	11.3975	1.46988	5.36e-07	4.07447
Goano01G1595	Chr01	- && - && PF07816:Protein of unknown function (DUF1645)	7.7413	-0.49386	0.0713887	7.4612	-0.523015	0.03197	7.44095	-0.526489	0.311957	6.00277	-0.849219	0.00993667	4.24332	-1.36276	5.64e-07	10.8238
Goano01G0630	Chr01	- && - && -	42.9554	-0.302713	0.0595798	48.1233	-0.114054	0.49104	48.0777	-0.113765	0.716209	42.7758	-0.295861	0.349103	26.0924	-1.02484	1.4e-06	52.5388
Goano01G0102	Chr01	- && - && -	6.34122	-0.383497	0.55395	4.32865	-0.905995	0.0415885	8.17378	0.00943915	0.992133	9.83821	0.262959	0.654647	1.8175	-2.18491	1.4e-06	8.1935
Goano01G2825	Chr01	- && sp|P93082|TDC1_CAMAC Tryptophan decarboxylase TDC1 OS=Camptotheca acuminata OX=16922 GN=TDC1 PE=1 SV=1 && PF00282:Pyridoxal-dependent decarboxylase conserved domain	4.47003	0.154999	0.865422	3.54986	-0.148196	0.899292	1.65031	-1.25374	0.168522	3.62069	-0.133316	0.910185	0.384687	-3.37707	2.35e-06	3.97717
Goano01G0985	Chr01	- && sp|Q9FYF7|Y1736_ARATH REF/SRPP-like protein At1g67360 OS=Arabidopsis thaliana OX=3702 GN=At1g67360 PE=2 SV=1 && PF05755:Rubber elongation factor protein (REF)	6.5823	-0.572346	0.0729823	8.01212	-0.266188	0.385279	5.40899	-0.832722	0.0956288	6.31457	-0.622172	0.0784284	2.93693	-1.73751	2.82e-06	9.72729
Goano01G2658	Chr01	- && sp|O81906|B120_ARATH G-type lectin S-receptor-like serine/threonine-protein kinase B120 OS=Arabidopsis thaliana OX=3702 GN=B120 PE=2 SV=1 && PF00069:Protein kinase domain	28.9892	-0.229212	0.696153	26.7146	-0.327542	0.201469	24.5917	-0.446927	0.388463	41.163	0.283485	0.59429	10.2077	-1.74013	3.21e-06	33.8567
Goano01G0355	Chr01	- && sp|Q84TG3|PUB23_ARATH E3 ubiquitin-protein ligase PUB23 OS=Arabidopsis thaliana OX=3702 GN=PUB23 PE=1 SV=1 && PF04564:U-box domain	7.76609	-0.473872	0.436149	7.66565	-0.470355	0.173985	18.3732	0.79191	0.176235	16.9197	0.658936	0.138995	3.07981	-1.81183	3.77e-06	10.7242
Goano01G0308	Chr01	- && sp|Q9SIH1|CP18B_ARATH Peptidyl-prolyl cis-trans isomerase CYP18-2 OS=Arabidopsis thaliana OX=3702 GN=CYP18-2 PE=2 SV=1 && PF00160:Cyclophilin type peptidyl-prolyl cis-trans isomerase/CLD	21.9135	0.460108	0.130832	19.1388	0.290623	0.261531	20.1695	0.366925	0.296424	20.0816	0.34722	0.394266	32.792	1.03938	3.85e-06	15.7969
Goano01G1609	Chr01	- && sp|Q9C9Q4|JAC1_ARATH J domain-containing protein required for chloroplast accumulation response 1 OS=Arabidopsis thaliana OX=3702 GN=JAC1 PE=1 SV=1 && -	0.909663	-0.9264	0.0957752	1.53675	-0.15291	0.760557	1.38491	-0.300467	0.766629	0.930002	-0.886375	0.185773	0.299404	-2.52862	4.29e-06	1.7222
Goano01G0784	Chr01	- && - && PF13920:Zinc finger, C3HC4 type (RING finger)	19.1274	0.0401607	0.926304	28.1728	0.620968	0.0027111	21.0732	0.202807	0.655734	12.6492	-0.546776	0.125398	9.24012	-1.01475	4.65e-06	18.4962
Goano01G1082	Chr01	- && sp|Q8GYA4|CRK10_ARATH Cysteine-rich receptor-like protein kinase 10 OS=Arabidopsis thaliana OX=3702 GN=CRK10 PE=1 SV=3 && PF07714:Protein tyrosine kinase	5.49779	-0.65475	0.00622369	6.32585	-0.427994	0.0710924	8.39223	-0.0193714	0.975308	9.26385	0.109421	0.801905	4.15142	-1.06294	5.23e-06	8.58759
Goano01G1577	Chr01	- && sp|F4K4L7|TAF4B_ARATH Transcription initiation factor TFIID subunit 4b OS=Arabidopsis thaliana OX=3702 GN=TAF4B PE=1 SV=1 && PF05236:Transcription initiation factor TFIID component TAF4 family|PF12174:RCD1-SRO-TAF4 (RST) plant domain	4.95804	-0.523352	0.0809216	12.6176	0.847279	6.85e-06	6.38884	-0.132333	0.812614	4.84094	-0.545872	0.223918	2.92994	-1.2835	6.5e-06	7.06795
Goano01G1094	Chr01	- && sp|Q9LQU4|PCR2_ARATH Protein PLANT CADMIUM RESISTANCE 2 OS=Arabidopsis thaliana OX=3702 GN=PCR2 PE=1 SV=1 && PF04749:PLAC8 family	2.10698	-0.24262	0.73575	3.22239	0.396096	0.494445	2.5638	0.0652014	0.954519	3.00364	0.27841	0.838618	0.196262	-3.68817	6.97e-06	2.47736
Goano01G2507	Chr01	- && sp|P93604|LRK10_WHEAT Rust resistance kinase Lr10 OS=Triticum aestivum OX=4565 GN=LRK10 PE=2 SV=1 && PF00069:Protein kinase domain|PF13947:Wall-associated receptor kinase galacturonan-binding	2.08727	-0.907522	0.0390489	3.47158	-0.153997	0.702766	4.22357	0.130219	0.872569	4.89305	0.330396	0.478912	1.30012	-1.59821	7.04e-06	3.8982
Goano01G0096	Chr01	- && - && PF13515:Fusaric acid resistance protein-like	3.07527	0.172672	0.772986	2.92485	0.117605	0.764971	4.17903	0.635391	0.133849	2.14641	-0.338412	0.573044	0.736531	-1.89993	1.02e-05	2.71763
Goano01G0254	Chr01	- && - && PF05910:Plant protein of unknown function (DUF868)	2.1947	-0.861414	0.0947136	2.20539	-0.831999	0.0408016	3.36886	-0.222105	0.715217	4.15789	0.0685314	0.939182	1.05971	-1.91677	1.35e-05	3.97243
Goano01G2551	Chr01	- && sp|Q93YR2|BASS1_ARATH Probable sodium/metabolite cotransporter BASS1, chloroplastic OS=Arabidopsis thaliana OX=3702 GN=BASS1 PE=2 SV=1 && PF01758:Sodium Bile acid symporter family	7.27575	0.699054	0.0744985	7.20684	0.708903	0.0838319	6.11793	0.473894	0.478313	4.20444	-0.0814998	0.930706	12.8605	1.51839	1.84e-05	4.45162
Goano01G1345	Chr01	- && sp|O22941|IDE1_ARATH Insulin-degrading enzyme-like 1, peroxisomal OS=Arabidopsis thaliana OX=3702 GN=PXM16 PE=2 SV=1 && PF16187:Middle or third domain of peptidase_M16	0.587646	1.08276	0.465255	1.10532	2.02427	0.0655125	0.293523	0.112071	0.974955	0.608078	1.14748	0.646221	2.8362	3.35748	2.21e-05	0.274789
Goano01G0930	Chr01	- && - && -	4.26858	-0.37064	0.543486	4.2809	-0.34326	0.559416	5.40892	-0.0035832	0.997635	6.11473	0.160533	0.93851	17.2156	1.63777	2.43e-05	5.47652
Goano01G1981	Chr01	- && - && -	8.74291	-0.483856	0.321254	14.6932	0.289034	0.390928	10.3336	-0.216682	0.768238	6.93381	-0.804609	0.142185	3.70266	-1.72264	2.51e-05	12.1258
Goano01G1536	Chr01	- && sp|Q9SY57|P2A10_ARATH Protein PHLOEM PROTEIN 2-LIKE A10 OS=Arabidopsis thaliana OX=3702 GN=PP2A10 PE=2 SV=1 && -	4.07993	-0.691016	0.00382327	5.56048	-0.218942	0.381734	6.68544	0.0478046	0.928979	7.69229	0.236202	0.714763	2.82212	-1.22252	3.91e-05	6.53238
Goano01G1154	Chr01	- && sp|Q9M1K9|ATA1_ARATH Short-chain dehydrogenase reductase ATA1 OS=Arabidopsis thaliana OX=3702 GN=TA1 PE=1 SV=1 && PF13561:Enoyl-(Acyl carrier protein) reductase	1.90913	-1.03021	0.152907	5.79245	0.59247	0.151699	5.43994	0.502902	0.442465	3.95149	0.0269542	0.980452	0.771419	-2.34844	4.24e-05	3.88056
Goano01G1477	Chr01	- && - && PF05678:VQ motif	7.83363	0.649052	0.0778446	5.83831	0.253386	0.495664	5.6832	0.215279	0.777318	5.0169	0.020464	0.983354	10.9434	1.13171	6.03e-05	4.94747
Goano01G0629	Chr01	- && sp|Q9ZP05|MDHX2_ARATH Malate dehydrogenase 2, peroxisomal OS=Arabidopsis thaliana OX=3702 GN=PMDH2 PE=1 SV=1 && PF02866:lactate/malate dehydrogenase, alpha/beta C-terminal domain|PF00056:lactate/malate dehydrogenase, NAD binding domain	1.61389	-0.176471	0.848768	2.2124	0.300696	0.647743	1.94837	0.118448	0.934491	2.14371	0.241875	0.837138	0.0770524	-4.5733	6.25e-05	1.81004
Goano01G2553	Chr01	- && sp|Q39224|SRG1_ARATH Protein SRG1 OS=Arabidopsis thaliana OX=3702 GN=SRG1 PE=2 SV=1 && PF14226:non-haem dioxygenase in morphine synthesis N-terminal|PF03171:2OG-Fe(II) oxygenase superfamily	6.44205	-0.631335	0.0175889	7.54267	-0.382802	0.0955927	10.2323	0.0597113	0.877923	5.17251	-0.937339	0.000745632	4.96188	-1.01147	8.05e-05	9.91546
Goano01G0207	Chr01	- && - && -	22.4232	0.529094	0.154667	19.6043	0.358372	0.318468	18.8319	0.302227	0.617745	19.4099	0.332522	0.640176	34.4276	1.14366	9.63e-05	15.4205
Goano01G0161	Chr01	- && sp|Q9Z1A9|TBCD8_MOUSE TBC1 domain family member 8 OS=Mus musculus OX=10090 GN=Tbc1d8 PE=1 SV=2 && PF00566:Rab-GTPase-TBC domain	4.29916	-0.0535542	0.926062	6.22779	0.510457	0.035346	3.34435	-0.385525	0.301037	3.60317	-0.291511	0.466604	1.69496	-1.39691	0.000112116	4.41152
Goano01G0044	Chr01	- && sp|Q93YN1|CRPK1_ARATH Cold-responsive protein kinase 1 OS=Arabidopsis thaliana OX=3702 GN=CRPK1 PE=1 SV=1 && PF00069:Protein kinase domain	7.62809	0.406686	0.175059	6.81041	0.266473	0.308131	5.84141	0.045734	0.927851	6.9374	0.280102	0.588521	2.74371	-1.07405	0.000140549	5.71618
Goano01G0436	Chr01	- && sp|Q9SLG8|SSL2_ARATH Protein STRICTOSIDINE SYNTHASE-LIKE 2 OS=Arabidopsis thaliana OX=3702 GN=SSL2 PE=2 SV=1 && PF03088:Strictosidine synthase	0.351776	-1.10199	0.527122	0.513718	-0.509086	0.663438	0.838535	0.196978	0.910467	0.849497	0.203124	0.916588	0	-6.71489	0.000187966	0.738941
Goano01G2878	Chr01	- && sp|Q8VZ80|PLT5_ARATH Polyol transporter 5 OS=Arabidopsis thaliana OX=3702 GN=PLT5 PE=1 SV=2 && PF00083:Sugar (and other) transporter	0.450234	-0.965238	0.300158	1.04348	0.265965	0.730294	1.05131	0.276034	0.807189	1.86103	1.08566	0.144665	2.82543	1.67329	0.000189985	0.875286
Goano01G0995	Chr01	- && sp|Q9LJE5|ECT2_ARATH YTH domain-containing protein ECT2 OS=Arabidopsis thaliana OX=3702 GN=ECT2 PE=1 SV=1 && PF04146:YT521-B-like domain	3.61834	-0.989168	0.00129834	5.54531	-0.351197	0.154773	6.5476	-0.109584	0.837516	6.50902	-0.131713	0.769748	3.16526	-1.18911	0.000229834	7.1338
Goano01G0474	Chr01	- && - && PF13456:Reverse transcriptase-like	0.275051	-2.7822	0.106548	0.677861	-1.46255	0.215457	0.175834	-3.40567	0.0921885	2.27994	0.272508	0.885607	0	-6.56645	0.000236683	1.89321
Goano01G2479	Chr01	- && sp|Q9FF31|LRL21_ARATH LEAF RUST 10 DISEASE-RESISTANCE LOCUS RECEPTOR-LIKE PROTEIN KINASE-like 2.1 OS=Arabidopsis thaliana OX=3702 GN=LRK10L-2.1 PE=3 SV=1 && PF00069:Protein kinase domain|PF14380:Wall-associated receptor kinase C-terminal	0.575485	1.25856	0.195482	0.287389	0.277143	0.815857	0.281242	0.240007	0.935378	0.0841332	-1.50932	0.448236	1.18561	2.29417	0.000254139	0.240386
Goano01G2284	Chr01	- && - && -	0.101658	0.541214	0.925536	0	-1.66382	1	0	-1.6921	1	0.848651	3.61253	0.208203	2.57427	5.21077	0.000358106	0.0700029
Goano01G1214	Chr01	- && - && PF00120:Glutamine synthetase, catalytic domain	12.8534	-0.317961	0.554103	26.254	0.738259	0.047616	10.6129	-0.56676	0.688105	5.28271	-1.58748	0.508575	5.13611	-1.64272	0.00035949	15.8891
Goano01G2072	Chr01	- && - && -	1.39374	-0.417472	0.537748	3.24355	0.828148	0.0746999	1.39562	-0.386375	0.655298	2.2113	0.263705	0.774847	0.331595	-2.48938	0.000427691	1.84296
Goano01G1001	Chr01	- && - && -	8.0014	-0.932895	0.101468	16.3805	0.122008	0.828449	18.1518	0.272209	0.70561	20.2086	0.414175	0.491394	4.13061	-1.88852	0.000435984	15.1885
Goano01G0809	Chr01	- && sp|P55034|PSMD4_ARATH 26S proteasome non-ATPase regulatory subunit 4 homolog OS=Arabidopsis thaliana OX=3702 GN=RPN10 PE=1 SV=1 && -	3.24772	0.640887	0.436084	2.43922	0.262627	0.658983	2.50318	0.301578	0.821592	1.97381	-0.0548227	0.962771	6.60673	1.67303	0.000518688	2.05219
Goano01G1310	Chr01	- && sp|Q93YS4|AB22G_ARATH ABC transporter G family member 22 OS=Arabidopsis thaliana OX=3702 GN=ABCG22 PE=1 SV=1 && PF00005:ABC transporter|PF01061:ABC-2 type transporter	0.777699	0.249684	0.778189	0.584968	-0.133375	0.883712	0.453994	-0.501749	0.684742	0.39117	-0.731128	0.591139	0.0333726	-4.30029	0.000536491	0.65041
Goano01G2723	Chr01	- && sp|A4QND5|NIP7_XENTR 60S ribosome subunit biogenesis protein NIP7 homolog OS=Xenopus tropicalis OX=8364 GN=nip7 PE=2 SV=1 && PF17833:UPF0113 Pre-PUA domain|PF03657:UPF0113 PUA domain	14.583	0.97284	0.00113493	9.90839	0.441016	0.153888	9.95566	0.447686	0.388897	4.1046	-0.843507	0.0645116	14.918	1.00297	0.000546458	7.37597
Goano01G1548	Chr01	- && - && -	2.00253	1.17095	0.213269	0.9907	0.172548	0.901031	1.64879	0.912414	0.698213	2.39404	1.43844	0.202093	4.86395	2.44481	0.000652518	0.886101
Goano01G1197	Chr01	- && - && -	2.86224	-0.552256	0.360266	7.43987	0.849259	0.0301826	3.69587	-0.158037	0.861649	4.90359	0.236938	0.823217	1.23934	-1.76278	0.000934157	4.16103
Goano01G1975	Chr01	- && sp|Q944B0|FK161_ARATH Peptidyl-prolyl cis-trans isomerase FKBP16-1, chloroplastic OS=Arabidopsis thaliana OX=3702 GN=FKBP16-1 PE=2 SV=1 && PF00254:FKBP-type peptidyl-prolyl cis-trans isomerase	4.90288	-0.664242	0.138181	12.2675	0.680999	0.0283236	8.30015	0.119248	0.889109	8.99359	0.221373	0.73801	2.68544	-1.53346	0.00139247	7.71524
Goano01G0301	Chr01	- && sp|P26792|INV1_DAUCA Beta-fructofuranosidase, insoluble isoenzyme 1 OS=Daucus carota OX=4039 GN=INV1 PE=1 SV=1 && PF13041:PPR repeat family|PF14432:DYW family of nucleic acid deaminases|PF00251:Glycosyl hydrolases family 32 N-terminal domain|PF08244:	0.739845	0.883465	0.151681	0.665551	0.754368	0.200435	0.646589	0.711857	0.429133	0.66872	0.748165	0.373922	1.22393	1.60358	0.00142788	0.399117
Goano01G2368	Chr01	- && sp|Q8W566|Y3514_ARATH Uncharacterized exonuclease domain-containing protein At3g15140 OS=Arabidopsis thaliana OX=3702 GN=At3g15140 PE=2 SV=1 && PF00929:Exonuclease	4.30463	0.42519	0.468724	3.45904	0.137634	0.767076	2.89263	-0.118884	0.910292	4.2558	0.424778	0.476441	6.85123	1.09674	0.00143598	3.1744
Goano01G2792	Chr01	- && sp|Q9FI80|PP425_ARATH Pentatricopeptide repeat-containing protein At5g48910 OS=Arabidopsis thaliana OX=3702 GN=PCMP-H38 PE=2 SV=1 && PF14432:DYW family of nucleic acid deaminases|PF13041:PPR repeat family	1.17401	1.16193	0.177885	0.801243	0.631383	0.47959	0.341399	-0.594952	0.797043	1.11824	1.09848	0.31444	2.33611	2.14408	0.00166063	0.52027
Goano01G2209	Chr01	- && - && PF13962:Domain of unknown function|PF12796:Ankyrin repeats (3 copies)	1.40119	0.560312	0.534028	1.01204	0.111643	0.920614	1.90338	1.02595	0.321436	1.72666	0.87206	0.365927	3.20958	1.75329	0.00175582	0.944993
Goano01G2202	Chr01	- && sp|O48915|NDR1_ARATH Protein NDR1 OS=Arabidopsis thaliana OX=3702 GN=NDR1 PE=1 SV=1 && -	4.66524	-0.709089	0.034973	4.17408	-0.845937	0.0325218	4.88546	-0.618232	0.125139	5.61301	-0.4312	0.318746	3.30618	-1.2071	0.00191614	7.57783
Goano01G1807	Chr01	- && - && PF14111:Domain of unknown function (DUF4283)	3.74894	0.649993	0.163129	2.94859	0.324047	0.456809	3.63918	0.629866	0.217691	2.75544	0.215667	0.766645	5.08496	1.08314	0.00205955	2.37441
Goano01G2233	Chr01	- && sp|Q6Q3H3|TPSGD_VITVI (-)-germacrene D synthase OS=Vitis vinifera OX=29760 GN=VIT_19s0014g04930 PE=1 SV=1 && PF01397:Terpene synthase, N-terminal domain|PF03936:Terpene synthase family, metal binding domain	1.00527	0.418412	0.70449	0.348377	-1.08256	0.247508	0.207119	-1.83069	0.231876	0.734471	-0.0172325	0.993287	2.75576	1.87732	0.00263912	0.745153
Goano01G2524	Chr01	- && sp|Q9SYM2|BBX22_ARATH B-box zinc finger protein 22 OS=Arabidopsis thaliana OX=3702 GN=BBX22 PE=1 SV=2 && PF00643:B-box zinc finger	6.6343	0.302203	0.366466	7.63928	0.529754	0.0799246	4.99078	-0.0839088	0.886158	5.07441	-0.0735275	0.899598	2.5136	-1.10456	0.0029069	5.34682
Goano01G2310	Chr01	- && - && -	6.91426	0.139778	0.785387	5.97876	-0.0450939	0.922952	6.28946	0.0308269	0.975817	11.322	0.865171	0.0699958	12.6543	1.01037	0.00292414	6.21894
Goano01G0656	Chr01	- && sp|P60496|BABL_LILLO Chemocyanin OS=Lilium longiflorum OX=4690 PE=1 SV=1 && PF02298:Plastocyanin-like domain	67.1329	0.973893	0.00093257	29.7733	-0.176873	0.624927	50.8968	0.598664	0.193191	34.2496	0.0129471	0.986767	70.854	1.04705	0.00296671	33.9425
Goano01G0996	Chr01	- && - && PF13456:Reverse transcriptase-like	4.18049	-0.243791	0.712899	3.34917	-0.538514	0.317875	4.76994	-0.0263697	0.980144	3.18085	-0.625063	0.487141	10.9862	1.14839	0.00412441	4.90163
Goano01G0507	Chr01	- && sp|Q42653|OMT2_CHRAE Flavone 3'-O-methyltransferase OMT2 OS=Chrysosplenium americanum OX=36749 GN=OMT2 PE=1 SV=1 && PF00891:O-methyltransferase domain	0.395396	1.82149	0.492926	0.98142	3.16574	0.0987819	1.01497	3.21197	0.15304	0.524528	2.24099	0.552874	1.92922	4.1181	0.00450189	0.112161
Goano01G0479	Chr01	- && sp|Q9FG33|LRKS5_ARATH Probable L-type lectin-domain containing receptor kinase S.5 OS=Arabidopsis thaliana OX=3702 GN=LECRKS5 PE=2 SV=1 && PF00139:Legume lectin domain|PF00069:Protein kinase domain	0.259874	2.71654	0.121256	0.0182985	-1.05935	0.799912	0	-2.90894	1	0.0253844	-0.601153	0.931056	0.486419	3.60782	0.00475749	0.038399
Goano01G2250	Chr01	- && sp|O81832|Y4729_ARATH G-type lectin S-receptor-like serine/threonine-protein kinase At4g27290 OS=Arabidopsis thaliana OX=3702 GN=At4g27290 PE=3 SV=4 && PF01453:D-mannose binding lectin|PF00954:S-locus glycoprotein domain|PF08276:PAN-like domain	0.376271	-0.868104	0.484745	0.388694	-0.801449	0.385981	1.6618	1.29599	0.170816	0.443499	-0.623742	0.772022	2.37117	1.78292	0.00513047	0.685392
Goano01G0552	Chr01	- && sp|O82653|ERG_ARATH GTP-binding protein ERG OS=Arabidopsis thaliana OX=3702 GN=ERG PE=1 SV=2 && -	8.60648	0.458829	0.364764	7.5408	0.289626	0.523618	6.40726	0.0553995	0.949977	6.82016	0.13318	0.884247	12.9201	1.03902	0.00570356	6.22845
Goano01G0597	Chr01	- && sp|Q9FMY3|STPKL_ARATH Serine/threonine-protein kinase-like protein At5g23170 OS=Arabidopsis thaliana OX=3702 GN=At5g23170 PE=2 SV=1 && PF00069:Protein kinase domain	3.22478	-0.210209	0.656157	2.61881	-0.490554	0.262726	4.31993	0.235243	0.788817	6.0079	0.698705	0.086171	1.44108	-1.37292	0.0065561	3.70391
Goano01G0797	Chr01	- && sp|Q9SCU9|BGA13_ARATH Beta-galactosidase 13 OS=Arabidopsis thaliana OX=3702 GN=BGAL13 PE=2 SV=1 && PF02140:Galactose binding lectin domain|PF17834:Beta-sandwich domain in beta galactosidase|PF01301:Glycosyl hydrolases family 35	0.113408	-1.38896	0.267695	0.13569	-1.11809	0.419838	0.0430911	-2.76136	0.213957	0.633282	1.09846	0.390311	0.0118465	-4.65983	0.00673682	0.295238
Goano01G1833	Chr01	- && - && -	10.6834	0.758154	0.107297	8.65555	0.477804	0.380232	3.10806	-0.994574	0.31333	3.24445	-0.948623	0.339351	1.73623	-1.85667	0.00696746	6.2527
Goano01G2679	Chr01	- && sp|Q8RWU6|NHX6_ARATH Sodium/hydrogen exchanger 6 OS=Arabidopsis thaliana OX=3702 GN=NHX6 PE=1 SV=3 && PF00999:Sodium/hydrogen exchanger family	1.47867	-0.500445	0.382992	1.8028	-0.189681	0.726255	2.86456	0.481454	0.527209	3.07654	0.57136	0.409923	4.50038	1.10274	0.00701041	2.07051
Goano01G1194	Chr01	- && sp|Q9ZU96|Y2168_ARATH Ankyrin repeat-containing protein At2g01680 OS=Arabidopsis thaliana OX=3702 GN=At2g01680 PE=2 SV=1 && -	10.3739	0.358553	0.600476	12.788	0.683602	0.170116	6.11143	-0.380306	0.719314	7.37718	-0.122889	0.9277	2.13497	-1.92342	0.0083993	8.02299
Goano01G1394	Chr01	- && sp|O82794|AGL24_ARATH MADS-box protein AGL24 OS=Arabidopsis thaliana OX=3702 GN=AGL24 PE=1 SV=1 && PF01486:K-box region|PF00319:SRF-type transcription factor (DNA-binding and dimerisation domain)	1.21713	0.513787	0.689226	0.7993	-0.0575922	0.959065	0.729597	-0.193873	0.940443	1.06855	0.345811	0.845427	0.0728627	-3.56924	0.00947458	0.843702
Goano01G1599	Chr01	- && sp|Q9XIL9|PLRX3_ARATH Pollen-specific leucine-rich repeat extensin-like protein 3 OS=Arabidopsis thaliana OX=3702 GN=PEX3 PE=2 SV=1 && PF13855:Leucine rich repeat	0.10865	-1.19674	0.574452	0.183701	-0.423445	0.780425	0.317864	0.36599	0.856198	0.0939614	-1.40107	0.639589	0	-5.61799	0.00996838	0.248729
Goano01G1532	Chr01	- && - && -	0.306048	-0.762111	0.702421	0.358896	-0.519463	0.719367	0.0916319	-2.48293	0.364104	0.214317	-1.27166	0.6795	0	-5.64212	0.00998745	0.519228
Goano01G2247	Chr01	- && sp|O81833|SD11_ARATH G-type lectin S-receptor-like serine/threonine-protein kinase SD1-1 OS=Arabidopsis thaliana OX=3702 GN=SD11 PE=1 SV=1 && PF07714:Protein tyrosine kinase|PF11883:Domain of unknown function (DUF3403)	1.031	1.06768	0.354353	0.5541	0.194262	0.885197	1.80067	1.89379	0.0805682	1.14	1.21964	0.35612	2.0014	2.02101	0.0101115	0.490099
Goano01G2972	Chr01	- && - && PF06916:Protein of unknown function (DUF1279)	4.3856	0.303336	0.603616	4.1647	0.255527	0.604567	5.42856	0.63787	0.437378	3.03409	-0.214143	0.81606	7.18436	1.01536	0.0109985	3.52391
Goano01G0251	Chr01	- && - && PF06404:Phytosulfokine precursor protein (PSK)	6.03198	-0.309595	0.668376	8.73775	0.243452	0.534001	9.93394	0.429004	0.476671	10.1273	0.444696	0.377635	3.10571	-1.28024	0.0114888	7.45423
Goano01G0225	Chr01	- && sp|Q9LZC5|GDL73_ARATH GDSL esterase/lipase At5g03820 OS=Arabidopsis thaliana OX=3702 GN=At5g03820 PE=3 SV=1 && PF00657:GDSL-like Lipase/Acylhydrolase	4.30025	-0.287936	0.634224	7.95447	0.620542	0.0539591	6.65917	0.364214	0.510826	5.58463	0.0966603	0.905987	2.19829	-1.26252	0.011945	5.22953
Goano01G2107	Chr01	- && - && -	7.83522	0.0562575	0.924017	4.98217	-0.570591	0.225305	7.6676	0.0506964	0.949265	7.79082	0.0601261	0.9454	3.17078	-1.24933	0.0128536	7.47243
Goano01G2393	Chr01	- && sp|F4J3R7|SPD1_ARATH Protein SEEDLING PLASTID DEVELOPMENT 1 OS=Arabidopsis thaliana OX=3702 GN=SPD1 PE=2 SV=1 && PF00004:ATPase family associated with various cellular activities (AAA)	1.70799	-0.853997	0.029453	1.7034	-0.827102	0.0526733	2.09643	-0.529622	0.410235	1.63723	-0.900418	0.213545	1.04354	-1.56422	0.0131535	3.05483
Goano01G0176	Chr01	- && sp|Q9ZQC5|ICR2_ARATH Interactor of constitutive active ROPs 2, chloroplastic OS=Arabidopsis thaliana OX=3702 GN=ICR2 PE=1 SV=1 && -	1.98381	0.707382	0.290966	0.860206	-0.466417	0.459626	0.984754	-0.271776	0.832931	0.648924	-0.88692	0.577217	2.65513	1.12911	0.0141289	1.20055
Goano01G2940	Chr01	- && sp|Q80Y75|DJB13_MOUSE DnaJ homolog subfamily B member 13 OS=Mus musculus OX=10090 GN=Dnajb13 PE=1 SV=1 && PF01556:DnaJ C terminal domain	0.570657	-1.44114	0.051748	0.954871	-0.681674	0.328721	0.371355	-2.03838	0.0903109	0.967985	-0.67202	0.612618	0.46227	-1.75574	0.0156819	1.54185
Goano01G2552	Chr01	- && sp|Q93YR2|BASS1_ARATH Probable sodium/metabolite cotransporter BASS1, chloroplastic OS=Arabidopsis thaliana OX=3702 GN=BASS1 PE=2 SV=1 && -	7.61457	0.220367	0.743366	9.82158	0.611488	0.189811	9.23354	0.523799	0.439491	4.98709	-0.380829	0.764149	13.9202	1.08839	0.0159143	6.48966
Goano01G0607	Chr01	- && sp|Q67YI6|ATL65_ARATH RING-H2 finger protein ATL65 OS=Arabidopsis thaliana OX=3702 GN=ATL65 PE=2 SV=2 && PF13639:Ring finger domain	2.16192	0.868267	0.244184	1.78439	0.611733	0.392075	1.43412	0.296795	0.844967	1.61349	0.454051	0.715874	2.95159	1.31004	0.0178563	1.17767
Goano01G0801	Chr01	- && sp|Q42564|APX3_ARATH L-ascorbate peroxidase 3 OS=Arabidopsis thaliana OX=3702 GN=APX3 PE=1 SV=1 && PF00141:Peroxidase	0.718511	-0.466308	0.690174	0.360309	-1.45049	0.170777	0.63002	-0.633176	0.770225	0.412505	-1.25547	0.511998	0.130523	-2.91993	0.0193052	0.985131
Goano01G0182	Chr01	- && - && -	3.16789	1.46293	0.058753	1.69694	0.589224	0.581468	0.420636	-1.42663	0.497845	0.591047	-0.951951	0.670618	3.71872	1.69211	0.02081	1.14493
Goano01G0839	Chr01	- && sp|Q9T0I5|PRP4_ARATH Proline-rich protein 4 OS=Arabidopsis thaliana OX=3702 GN=PRP4 PE=2 SV=1 && PF01190:Pollen proteins Ole e I like	0.221408	-0.409285	0.885594	0.269517	-0.0816171	0.964534	0.0892233	-1.67898	0.66031	0	-5.64439	0.0866744	0	-5.83519	0.0223988	0.288762
Goano01G1052	Chr01	- && sp|Q9SXS2|SUT33_ARATH Probable sulfate transporter 3.3 OS=Arabidopsis thaliana OX=3702 GN=SULTR3;3 PE=2 SV=2 && PF01740:STAS domain|PF00916:Sulfate permease family	0.141839	1.58306	0.531848	0.263897	2.50915	0.133194	0.290207	2.63981	0.270225	0.0701402	0.570248	0.929842	0.489088	3.3753	0.022623	0.0476284
Goano01G0758	Chr01	- && sp|O49619|PP350_ARATH Pentatricopeptide repeat-containing protein At4g35130, chloroplastic OS=Arabidopsis thaliana OX=3702 GN=PCMP-H27 PE=3 SV=1 && PF13041:PPR repeat family|PF14432:DYW family of nucleic acid deaminases	0.631427	1.30821	0.177855	0.266	0.0897987	0.940282	0.666524	1.41784	0.237222	0.316134	0.329887	0.855193	0.801881	1.65587	0.0235094	0.251477
Goano01G2331	Chr01	- && - && PF11145:Protein of unknown function (DUF2921)	0.836758	0.918312	0.306944	0.700557	0.682013	0.316984	1.12667	1.36772	0.0828844	0.0727137	-2.60404	0.0694902	0.05268	-3.08014	0.0256718	0.441313
Goano01G0500	Chr01	- && sp|Q9LPK5|CML44_ARATH Probable calcium-binding protein CML44 OS=Arabidopsis thaliana OX=3702 GN=CML44 PE=2 SV=2 && PF13499:EF-hand domain pair	0.0494393	-3.79459	0.0640924	1.29689	0.951791	0.414266	1.87224	1.4819	0.278227	1.71349	1.34064	0.380779	0.0231157	-4.79997	0.0263115	0.678622
Goano01G0515	Chr01	- && - && -	0.0412437	-0.0182687	1	0.465771	3.39915	0.266402	0.526814	3.57703	0.497008	0.659093	3.88359	0.317756	1.1223	4.639	0.0280616	0.043969
Goano01G0030	Chr01	- && sp|Q7Y1W1|TIC56_ARATH Protein TIC 56, chloroplastic OS=Arabidopsis thaliana OX=3702 GN=TIC56 PE=1 SV=1 && PF14237:GYF domain 2	1.26337	1.06022	0.121978	0.678656	0.186742	0.830047	0.447752	-0.415848	0.796239	1.38873	1.2072	0.179643	1.48165	1.2872	0.0292588	0.603794
Goano01G2337	Chr01	- && - && -	1.4879	1.9631	0.468035	0.569051	0.619488	0.836185	4.43759	3.58992	0.0659087	0.972803	1.37434	0.75232	3.24771	3.11954	0.0304438	0.377369
Goano01G0821	Chr01	- && sp|F4JUF8|DIR15_ARATH Dirigent protein 15 OS=Arabidopsis thaliana OX=3702 GN=DIR15 PE=3 SV=1 && PF03018:Dirigent-like protein	0.0957465	-0.397207	0.933707	0	-3.00858	0.527156	0	-3.036	1	0	-3.16994	1	1.54652	3.61986	0.0314829	0.126304
Goano01G2134	Chr01	- && - && -	3.43079	-0.550196	0.369267	3.47203	-0.511156	0.415928	2.19384	-1.16874	0.115482	2.87562	-0.790895	0.397003	2.17312	-1.21301	0.0341859	4.98431
Goano01G1680	Chr01	- && sp|Q9FYG4|GLOX1_ARATH Aldehyde oxidase GLOX1 OS=Arabidopsis thaliana OX=3702 GN=GLOX1 PE=2 SV=1 && PF09118:Domain of unknown function (DUF1929)	1.03599	0.722491	0.59314	1.29945	1.06864	0.345577	0.964609	0.643432	0.724009	0.444684	-0.479517	0.895734	0.0249101	-4.565	0.0394304	0.620372
Goano01G1755	Chr01	- && - && -	0.949482	1.19375	0.613895	1.37964	1.75631	0.268701	1.56332	1.93165	0.488106	0.294481	-0.489027	0.920749	2.72094	2.71783	0.0395272	0.415286
Goano01G1059	Chr01	- && - && -	0.0468981	-3.92351	0.0520775	1.04038	0.557016	0.623977	0.564241	-0.318769	0.890687	2.2367	1.64963	0.120801	0.0439944	-4.03061	0.041778	0.708339
Goano01G2958	Chr01	- && sp|Q43434|VATL_GOSHI V-type proton ATPase 16 kDa proteolipid subunit OS=Gossypium hirsutum OX=3635 GN=CVA16-2 PE=2 SV=1 && -	11.4114	-0.239738	0.691439	6.66499	-0.994383	0.0388144	8.90272	-0.575787	0.443853	9.99556	-0.422102	0.531993	6.62669	-1.03362	0.0465181	13.3915
Goano01G2444	Chr01	- && - && PF08263:Leucine rich repeat N-terminal domain|PF13855:Leucine rich repeat	0.0463518	-2.50671	0.306492	0.492484	0.908262	0.596645	1.4378	2.45914	0.0884473	1.17957	2.15831	0.0504904	0	-5.0537	0.0477917	0.263199
Goano02G0546	Chr02	- && sp|Q9FGF8|ABR1_ARATH Ethylene-responsive transcription factor ABR1 OS=Arabidopsis thaliana OX=3702 GN=ABR1 PE=2 SV=1 && PF00847:AP2 domain	122.045	7.20915	7.57e-175	253.305	8.2846	0	47.1137	5.85945	4.25e-53	41.8742	5.67631	1.02e-101	5.08662	2.62159	2.06e-07	0.818483
Goano02G2027	Chr02	- && sp|O82752|DTX49_ARATH Protein DETOXIFICATION 49 OS=Arabidopsis thaliana OX=3702 GN=DTX49 PE=2 SV=1 && PF01554:MatE	60.3902	4.21502	2.36e-98	58.0856	4.17987	3.59e-167	21.6161	2.75776	1.69e-20	8.3811	1.37721	0.00163343	1.99487	-0.706131	0.0882647	3.2255
Goano02G1981	Chr02	- && sp|Q8W485|Y5010_ARATH Uncharacterized protein At5g50100, chloroplastic OS=Arabidopsis thaliana OX=3702 GN=At5g50100 PE=1 SV=1 && PF04134:Protein of unknown function, DUF393	54.4125	6.05196	3.31e-56	61.5671	6.25215	3.6e-62	25.0921	4.96116	1.41e-17	12.1846	3.90696	1.63e-08	7.01415	3.09542	2.69e-07	0.811626
Goano02G0387	Chr02	- && sp|Q5HZ05|TPPJ_ARATH Probable trehalose-phosphate phosphatase J OS=Arabidopsis thaliana OX=3702 GN=TPPJ PE=1 SV=1 && PF02358:Trehalose-phosphatase	129.084	3.48901	5.63e-54	209.164	4.21188	1.23e-203	138.99	3.62457	4.42e-66	97.6803	3.1019	9.62e-41	38.5074	1.74399	3.14e-22	11.374
Goano02G0656	Chr02	- && sp|Q43866|INV1_ARATH Beta-fructofuranosidase, insoluble isoenzyme CWINV1 OS=Arabidopsis thaliana OX=3702 GN=CWINV1 PE=1 SV=1 && PF00251:Glycosyl hydrolases family 32 N-terminal domain|PF08244:Glycosyl hydrolases family 32 C terminal	93.9308	2.61992	3.25e-53	182.077	3.60127	4.87e-201	111.213	2.89067	2.59e-26	112.453	2.89349	8.09e-69	23.0908	0.594622	0.0215634	15.1487
Goano02G0221	Chr02	- && sp|F4JRB0|HHO5_ARATH Transcription factor HHO5 OS=Arabidopsis thaliana OX=3702 GN=HHO5 PE=1 SV=1 && PF00249:Myb-like DNA-binding domain	26.4998	2.90304	3.42e-48	48.6169	3.8022	5.34e-121	33.2228	3.25339	2.38e-39	49.0584	3.80199	4.53e-41	21.6917	2.61022	3.47e-26	3.52054
Goano02G0519	Chr02	- && sp|Q9SJ02|STEP2_ARATH Stress enhanced protein 2, chloroplastic OS=Arabidopsis thaliana OX=3702 GN=SEP2 PE=2 SV=1 && -	4.96599	-3.42188	1.64e-43	7.64046	-2.77514	3.1e-57	15.9462	-1.71451	1.1e-10	14.2	-1.89496	1.24e-23	0.997198	-5.74613	3.02e-119	52.8504
Goano02G1347	Chr02	- && sp|O65039|CYSEP_RICCO Vignain OS=Ricinus communis OX=3988 GN=CYSEP PE=1 SV=1 && PF00112:Papain family cysteine protease|PF08246:Cathepsin propeptide inhibitor domain (I29)	32.9978	-3.25287	1.88e-39	35.3575	-3.12415	6.79e-07	30.4083	-3.34135	2.23e-31	43.7605	-2.82931	9.39e-43	9.63465	-5.02791	1.07e-23	311.271
Goano02G0037	Chr02	- && sp|P30567|CATA2_GOSHI Catalase isozyme 2 OS=Gossypium hirsutum OX=3635 GN=CAT2 PE=2 SV=1 && PF00199:Catalase|PF06628:Catalase-related immune-responsive	5.96398	-2.39752	4.05e-39	8.34643	-1.88949	9.39e-25	11.5094	-1.42417	0.000162059	18.588	-0.745964	0.0321377	0.934749	-5.0739	5.46e-110	31.1826
Goano02G1383	Chr02	- && sp|Q38946|DHE2_ARATH Glutamate dehydrogenase 2 OS=Arabidopsis thaliana OX=3702 GN=GDH2 PE=1 SV=1 && PF02812:Glu/Leu/Phe/Val dehydrogenase, dimerisation domain|PF00208:Glutamate/Leucine/Phenylalanine/Valine dehydrogenase	131.106	2.04468	1.2e-33	299.651	3.25926	2.1e-260	224.911	2.84687	5.21e-30	181.827	2.52649	5.8e-40	14.5457	-1.13166	3.73e-11	31.5704
Goano02G0198	Chr02	- && sp|Q9SW80|BLH2_ARATH BEL1-like homeodomain protein 2 OS=Arabidopsis thaliana OX=3702 GN=BLH2 PE=1 SV=3 && PF07526:Associated with HOX|PF05920:Homeobox KN domain	12.1772	-1.71012	6.45e-32	11.625	-1.75226	4.77e-46	11.285	-1.79429	1.43e-26	9.21729	-2.10005	1.49e-16	4.17426	-3.26021	6.9e-48	39.53
Goano02G2074	Chr02	- && sp|O49660|DTX56_ARATH Protein DETOXIFICATION 56 OS=Arabidopsis thaliana OX=3702 GN=DTX56 PE=1 SV=1 && PF01554:MatE	8.85802	-2.28869	6.2e-29	20.1525	-1.08037	3.25e-09	38.4815	-0.145263	0.712368	58.0638	0.435036	0.0747054	12.777	-1.76325	5.82e-28	42.9714
Goano02G1924	Chr02	- && sp|Q5XF57|Y5576_ARATH Probable receptor-like serine/threonine-protein kinase At5g57670 OS=Arabidopsis thaliana OX=3702 GN=At5g57670 PE=2 SV=1 && PF00069:Protein kinase domain	14.4009	-1.67241	1.92e-28	17.2348	-1.3893	3.09e-26	15.0237	-1.58613	3.48e-13	20.1195	-1.17808	2.6e-06	9.37218	-2.29644	1.07e-45	45.5547
Goano02G1554	Chr02	- && - && -	90.1768	3.5711	5.71e-28	333.521	5.4775	6.1e-51	32.8716	2.13657	1.21e-14	25.2372	1.74185	4.65e-07	56.927	2.89935	1.11e-06	7.55867
Goano02G0858	Chr02	- && sp|Q9SS43|MUC21_ARATH Xylan glycosyltransferase MUCI21 OS=Arabidopsis thaliana OX=3702 GN=MUCI21 PE=1 SV=1 && PF04577:Protein of unknown function (DUF563)	11.7729	-1.88969	7.5e-25	35.8412	-0.258561	0.0997695	25.0461	-0.774261	0.015869	29.062	-0.573551	0.0060528	25.0055	-0.806321	0.000312192	43.2759
Goano02G1614	Chr02	- && - && -	37.2692	2.11815	1.79e-21	22.8247	1.43283	1.05e-11	10.9954	0.38049	0.261017	7.00446	-0.28281	0.611297	10.4769	0.282563	0.309682	8.5293
Goano02G1983	Chr02	- && sp|Q7XSQ9|PIP12_ORYSJ Probable aquaporin PIP1-2 OS=Oryza sativa subsp. japonica OX=39947 GN=PIP1-2 PE=2 SV=3 && PF00230:Major intrinsic protein	87.0786	-1.87268	1.37e-20	107.162	-1.54508	3.22e-61	103.84	-1.5891	4.02e-28	185.494	-0.765405	0.000135787	38.1736	-3.0611	5.48e-161	315.599
Goano02G0242	Chr02	- && sp|O65782|C83B1_ARATH Cytochrome P450 83B1 OS=Arabidopsis thaliana OX=3702 GN=CYP83B1 PE=1 SV=1 && PF00067:Cytochrome P450	1.54254	-2.63349	1.24e-19	7.16533	-0.388628	0.0265297	6.69964	-0.483806	0.0765004	6.58306	-0.522487	0.0817076	2.10162	-2.18393	2.13e-16	9.46354
Goano02G1457	Chr02	- && - && -	4.11111	-3.00612	2.43e-19	15.0014	-1.11464	3.54e-06	28.3555	-0.196266	0.670086	57.9537	0.822193	0.00991588	11.2054	-1.56355	1.44e-05	32.8173
Goano02G2041	Chr02	- && sp|A9YF60|SGR_CAPAN Protein STAY-GREEN homolog, chloroplastic OS=Capsicum annuum OX=4072 GN=SGR PE=1 SV=2 && PF12638:Staygreen protein	12.7715	-2.25033	6.24e-19	13.3052	-2.17188	5.36e-40	27.6904	-1.11175	3.86e-05	27.219	-1.15038	0.000101025	10.1473	-2.5888	3.41e-24	60.4361
Goano02G2032	Chr02	- && sp|Q93ZQ5|SPXM3_ARATH SPX domain-containing membrane protein At4g22990 OS=Arabidopsis thaliana OX=3702 GN=At4g22990 PE=2 SV=2 && PF03105:SPX domain|PF07690:Major Facilitator Superfamily	33.148	-1.42747	1.26e-18	84.3673	-0.0569115	0.649277	75.3234	-0.21913	0.368495	62.2423	-0.507729	0.00728259	39.9801	-1.16134	8.43e-24	88.563
Goano02G1768	Chr02	- && sp|O24606|EIN3_ARATH Protein ETHYLENE INSENSITIVE 3 OS=Arabidopsis thaliana OX=3702 GN=EIN3 PE=1 SV=1 && PF04873:Ethylene insensitive 3	78.3565	-1.25554	1.28e-18	80.7022	-1.18993	1.08e-33	108.875	-0.756608	5.42e-09	144.945	-0.357076	0.0172841	137.578	-0.447123	0.000177018	185.776
Goano02G1060	Chr02	- && sp|F4JZY1|CIP1_ARATH COP1-interactive protein 1 OS=Arabidopsis thaliana OX=3702 GN=CIP1 PE=1 SV=1 && PF07765:KIP1-like protein	13.0376	-1.22925	2.96e-18	10.3276	-1.54032	2.67e-35	12.3737	-1.27897	1.46e-10	17.4489	-0.796115	0.000427651	12.1787	-1.33039	4.85e-17	30.3254
Goano02G0792	Chr02	- && sp|Q944Z5|AOP1V_ARATH Probable 2-oxoglutarate-dependent dioxygenase AOP1 (Fragment) OS=Arabidopsis thaliana OX=3702 GN=AOP1 PE=2 SV=1 && PF14226:non-haem dioxygenase in morphine synthesis N-terminal|PF03171:2OG-Fe(II) oxygenase superfamily	12.4409	-1.90313	4.2e-18	5.77288	-2.98998	8.69e-58	21.4126	-1.09598	2.87e-07	11.0489	-2.06435	4.2e-06	1.2335	-5.25604	3.12e-62	46.2324
Goano02G1063	Chr02	- && sp|Q8L4X4|GAT2_ARATH Probable GABA transporter 2 OS=Arabidopsis thaliana OX=3702 GN=At5g41800 PE=1 SV=1 && PF01490:Transmembrane amino acid transporter protein	7.12536	-1.94248	5.39e-18	4.72029	-2.51733	5.56e-46	9.5332	-1.49988	5.77e-08	8.18921	-1.7323	8.19e-15	2.90189	-3.24624	5.69e-69	27.2231
Goano02G2216	Chr02	- && sp|Q93XM7|MCAT_ARATH Mitochondrial carnitine/acylcarnitine carrier-like protein OS=Arabidopsis thaliana OX=3702 GN=BOU PE=1 SV=1 && PF00153:Mitochondrial carrier protein	2.04728	-2.24383	6.32e-18	0.806113	-3.55641	6.15e-26	1.82486	-2.3837	1.07e-11	1.0463	-3.19959	4.02e-10	0.667663	-3.85579	1.05e-29	9.62097
Goano02G0249	Chr02	- && sp|Q9SND6|M3K20_ARATH Mitogen-activated protein kinase kinase kinase 20 OS=Arabidopsis thaliana OX=3702 GN=MAPKKK20 PE=1 SV=1 && PF00069:Protein kinase domain	21.4452	3.79929	9.03e-18	29.533	4.28887	3.77e-52	28.9417	4.25323	8.22e-22	16.4391	3.42523	1.36e-16	2.41871	0.642189	0.371015	1.54053
Goano02G1394	Chr02	- && sp|Q41001|BCP_PEA Blue copper protein OS=Pisum sativum OX=3888 PE=2 SV=1 && PF02298:Plastocyanin-like domain	45.5735	-1.38126	1.65e-17	64.0042	-0.866896	6.32e-05	123.512	0.0836373	0.866133	60.8249	-0.952064	0.00310472	8.03904	-3.88318	7.92e-88	117.718
Goano02G0603	Chr02	- && sp|Q38857|XTH22_ARATH Xyloglucan endotransglucosylase/hydrolase protein 22 OS=Arabidopsis thaliana OX=3702 GN=XTH22 PE=1 SV=1 && PF06955:Xyloglucan endo-transglycosylase (XET) C-terminus|PF00722:Glycosyl hydrolases family 16	0.277403	-4.46154	2.76e-17	4.14391	-0.536031	0.157656	2.08651	-1.52436	0.0254687	5.56291	-0.123089	0.917878	1.12039	-2.44869	1.98e-08	6.06178
Goano02G0295	Chr02	- && sp|Q9FJX5|BT4_ARATH BTB/POZ and TAZ domain-containing protein 4 OS=Arabidopsis thaliana OX=3702 GN=BT4 PE=1 SV=1 && PF00651:BTB/POZ domain|PF02135:TAZ zinc finger	28.5181	1.93188	2.89e-17	25.4089	1.78875	2.42e-16	11.5884	0.658228	0.0903832	8.77444	0.244098	0.718951	13.5985	0.860385	0.00234239	7.41378
Goano02G2183	Chr02	- && sp|O23547|EXLB1_ARATH Expansin-like B1 OS=Arabidopsis thaliana OX=3702 GN=EXLB1 PE=2 SV=2 && PF01357:Pollen allergen|PF03330:Lytic transglycolase	8.97761	-2.40675	3.11e-17	26.0702	-0.849529	4.23e-05	43.0495	-0.123351	0.712637	19.3502	-1.29003	5.28e-08	1.29137	-5.2027	1.71e-77	47.3492
Goano02G0489	Chr02	- && sp|Q9SGZ8|FLZ6_ARATH FCS-Like Zinc finger 6 OS=Arabidopsis thaliana OX=3702 GN=FLZ6 PE=1 SV=1 && PF04570:zinc-finger of the FCS-type, C2-C2	18.8538	-1.64847	4.8e-17	8.70824	-2.73861	5e-60	4.70812	-3.6259	1.36e-18	6.8607	-3.09594	1.47e-32	13.3318	-2.15205	1.04e-29	58.7026
Goano02G1982	Chr02	- && sp|A2RVM0|TIC32_ARATH Short-chain dehydrogenase TIC 32, chloroplastic OS=Arabidopsis thaliana OX=3702 GN=TIC32 PE=2 SV=1 && PF00106:short chain dehydrogenase	233.544	1.79536	1.27e-16	194.796	1.55491	1e-45	138.827	1.06738	1.01e-11	104.149	0.639539	0.000158553	100.329	0.570908	0.00114773	66.9059
Goano02G0771	Chr02	- && - && PF03398:Regulator of Vps4 activity in the MVB pathway	16.0859	2.10898	1.41e-16	20.9771	2.51638	1.82e-35	12.8076	1.80632	4.03e-07	8.49867	1.20173	0.00145362	6.61523	0.825314	0.00822784	3.69722
Goano02G1529	Chr02	- && sp|Q42112|RLA02_ARATH 60S acidic ribosomal protein P0-2 OS=Arabidopsis thaliana OX=3702 GN=RPP0B PE=1 SV=2 && PF00428:60s Acidic ribosomal protein|PF17777:Insertion domain in 60S ribosomal protein L10P|PF00466:Ribosomal protein L10	10.7992	-1.405	1.62e-16	16.4633	-0.7726	1.94e-06	34.2953	0.288106	0.195721	85.486	1.59237	2.74e-25	15.2339	-0.910379	3.66e-05	28.3739
Goano02G0174	Chr02	- && sp|Q9LVQ7|IDD1_ARATH Zinc finger protein ENHYDROUS OS=Arabidopsis thaliana OX=3702 GN=ENY PE=1 SV=1 && -	36.6999	-1.72177	1.34e-15	70.8257	-0.752275	1.56e-11	73.2204	-0.703432	0.00747361	74.3018	-0.694947	6.45e-05	26.8202	-2.17953	3.14e-52	120.366
Goano02G0379	Chr02	- && sp|F4IJK1|NET2D_ARATH Protein NETWORKED 2D OS=Arabidopsis thaliana OX=3702 GN=NET2D PE=3 SV=1 && PF07765:KIP1-like protein	2.91884	4.30806	9.3e-15	4.18502	4.84151	1.66e-27	1.34447	3.22045	0.000131039	0.479594	1.7231	0.144834	0.393556	1.42877	0.270485	0.144306
Goano02G1953	Chr02	- && sp|Q38897|BEL1_ARATH Homeobox protein BEL1 homolog OS=Arabidopsis thaliana OX=3702 GN=BEL1 PE=1 SV=2 && PF07526:Associated with HOX|PF05920:Homeobox KN domain	5.20238	-2.16874	9.58e-15	5.32635	-2.11321	1.84e-37	4.57707	-2.33203	3.54e-14	3.88907	-2.58004	7.18e-32	1.56922	-3.90491	9.8e-68	23.2755
Goano02G0068	Chr02	- && sp|Q9C5Y0|PLDD1_ARATH Phospholipase D delta OS=Arabidopsis thaliana OX=3702 GN=PLDDELTA PE=1 SV=2 && PF12357:Phospholipase D C terminal|PF00614:Phospholipase D Active site motif|PF00168:C2 domain	16.2227	1.76218	1.15e-14	8.90891	0.925879	2.64e-06	2.67308	-0.810712	0.115058	4.92797	0.0587813	0.911975	14.2107	1.5716	8.79e-09	4.73795
Goano02G1984	Chr02	- && sp|Q8W469|SIPL2_ARATH Signal peptide peptidase-like 2 OS=Arabidopsis thaliana OX=3702 GN=SPPL2 PE=2 SV=1 && PF04258:Signal peptide peptidase|PF02225:PA domain	26.7111	-1.38968	2.49e-14	33.7729	-1.02858	4.21e-16	41.2016	-0.740719	0.00138679	40.3382	-0.784108	1.44e-05	28.7406	-1.28786	2.43e-21	69.5238
Goano02G0463	Chr02	- && sp|Q9C9D0|SOT16_ARATH Cytosolic sulfotransferase 16 OS=Arabidopsis thaliana OX=3702 GN=SOT16 PE=1 SV=1 && PF00685:Sulfotransferase domain	43.7036	2.02542	2.84e-14	13.0457	0.301301	0.240967	11.99	0.181565	0.626093	13.2152	0.308671	0.393625	5.56869	-0.951566	0.000626831	10.6749
Goano02G1702	Chr02	- && sp|Q42410|ZAT12_ARATH Zinc finger protein ZAT12 OS=Arabidopsis thaliana OX=3702 GN=ZAT12 PE=2 SV=1 && PF13912:C2H2-type zinc finger	12.1208	3.66257	1.04e-13	15.2758	4.02167	3.44e-19	7.98537	3.0832	9.55e-06	8.71188	3.19631	7.07e-07	1.17105	0.284347	0.809309	0.953501
Goano02G0366	Chr02	- && sp|Q9SZJ2|GRDP2_ARATH Glycine-rich domain-containing protein 2 OS=Arabidopsis thaliana OX=3702 GN=GRDP2 PE=2 SV=1 && PF07173:Glycine-rich domain-containing protein-like	73.7055	-1.51883	1.19e-13	54.9972	-1.91556	1.15e-40	76.0725	-1.44628	1.49e-16	68.3242	-1.61445	7e-15	66.8131	-1.66171	5.36e-30	209.409
Goano02G1102	Chr02	- && sp|P05522|GUN1_PERAE Endoglucanase 1 OS=Persea americana OX=3435 GN=CEL1 PE=2 SV=1 && PF00759:Glycosyl hydrolase family 9	0.874779	-3.15001	1.4e-13	0.393349	-4.29212	1.44e-29	4.1971	-0.868073	0.00785361	4.06369	-0.928831	0.0185405	10.0432	0.363384	0.228261	7.74021
Goano02G1707	Chr02	- && sp|Q9LX82|MYB48_ARATH Transcription factor MYB48 OS=Arabidopsis thaliana OX=3702 GN=MYB48 PE=2 SV=1 && PF00249:Myb-like DNA-binding domain	16.7321	-1.88356	2.02e-12	16.8567	-1.85016	9.79e-24	27.5417	-1.13989	0.00707355	20.5813	-1.57378	6.89e-07	11.4264	-2.43836	3.89e-30	61.2786
Goano02G0429	Chr02	- && sp|G3FIN9|UGTK5_MANES Linamarin synthase 2 OS=Manihot esculenta OX=3983 GN=UGT85K5 PE=1 SV=1 && PF00201:UDP-glucoronosyl and UDP-glucosyl transferase	5.86044	2.97917	3.48e-12	1.13066	0.639104	0.392324	0.564666	-0.361069	0.87316	0.508025	-0.526197	0.726266	2.0822	1.49229	0.0126961	0.732062
Goano02G1143	Chr02	- && sp|Q9ZT63|MTP1_ARATH Metal tolerance protein 1 OS=Arabidopsis thaliana OX=3702 GN=MTP1 PE=1 SV=2 && PF01545:Cation efflux family	17.0482	1.85408	3.77e-12	15.0397	1.69472	2.89e-20	13.2446	1.51311	1.94e-07	15.5524	1.73073	3.4e-12	27.0456	2.5135	1.6e-32	4.68649
Goano02G2005	Chr02	- && sp|Q9SCW4|HFB2A_ARATH Heat stress transcription factor B-2a OS=Arabidopsis thaliana OX=3702 GN=HSFB2A PE=2 SV=1 && PF00447:HSF-type DNA-binding	27.3517	1.11669	8.01e-12	44.8962	1.85703	7.55e-43	20.7787	0.746816	0.0028105	19.8572	0.668245	0.00172064	14.8819	0.237923	0.377123	12.5035
Goano02G1759	Chr02	- && sp|Q9SK03|RAP27_ARATH Ethylene-responsive transcription factor RAP2-7 OS=Arabidopsis thaliana OX=3702 GN=RAP2-7 PE=2 SV=2 && PF00847:AP2 domain	37.1717	-1.33717	8.05e-12	35.0315	-1.39846	2.26e-32	28.7376	-1.68283	8.11e-15	21.6593	-2.1039	7.57e-33	13.4867	-2.80262	2.17e-99	93.1678
Goano02G1937	Chr02	- && sp|Q9LVD4|ORP4C_ARATH Oxysterol-binding protein-related protein 4C OS=Arabidopsis thaliana OX=3702 GN=ORP4C PE=2 SV=1 && PF01237:Oxysterol-binding protein	8.17104	-1.42516	8.66e-12	7.95709	-1.43926	8.13e-15	6.99835	-1.62435	1.65e-11	12.2915	-0.825324	0.032938	2.1884	-3.32567	2.08e-28	21.7988
Goano02G0016	Chr02	- && sp|Q9SD02|P2C47_ARATH Probable protein phosphatase 2C 47 OS=Arabidopsis thaliana OX=3702 GN=At3g51470 PE=1 SV=1 && PF00481:Protein phosphatase 2C	24.1357	1.31946	9.38e-12	17.85	0.908177	1.37e-06	16.8462	0.827672	0.0733281	6.43317	-0.575278	0.179693	1.42972	-2.75682	1.86e-21	9.58581
Goano02G2203	Chr02	- && sp|Q9LQL2|PTR14_ARATH Protein NRT1/ PTR FAMILY 7.3 OS=Arabidopsis thaliana OX=3702 GN=NPF7.3 PE=1 SV=2 && PF00854:POT family	14.2441	-2.23829	1.35e-11	15.7039	-2.07968	2.22e-56	14.524	-2.19046	3.75e-11	4.19347	-3.9959	1.46e-116	0.434947	-7.28427	2.93e-35	66.946
Goano02G0860	Chr02	- && sp|P16273|PRPX_HORVU Pathogen-related protein OS=Hordeum vulgare OX=4513 PE=2 SV=2 && -	19.681	-1.5374	1.87e-11	32.5075	-0.791181	2.61e-05	83.3846	0.568975	0.00791154	100.891	0.830119	0.000575749	27.2811	-1.07154	3.52e-10	56.7924
Goano02G1980	Chr02	- && sp|O22820|U74F1_ARATH Flavonol 7-O-beta-glucosyltransferase UGT74F1 OS=Arabidopsis thaliana OX=3702 GN=UGT74F1 PE=1 SV=1 && PF00201:UDP-glucoronosyl and UDP-glucosyl transferase	17.4016	2.25249	2.2e-11	24.1818	2.74975	6.02e-26	16.165	2.16821	2.39e-08	21.3619	2.55782	1.68e-15	10.3397	1.49569	1.83e-05	3.63711
Goano02G1071	Chr02	- && sp|Q42059|GUN6_ARATH Endoglucanase 6 OS=Arabidopsis thaliana OX=3702 GN=At1g64390 PE=2 SV=2 && PF09478:Carbohydrate binding domain CBM49|PF00759:Glycosyl hydrolase family 9	28.0144	2.04009	4.3e-11	8.87405	0.410136	0.731922	8.62454	0.371802	0.505947	2.38865	-1.49289	1.72e-05	5.42023	-0.327144	0.439277	6.73389
Goano02G1573	Chr02	- && - && PF00582:Universal stress protein family	48.4048	-1.05217	5.73e-11	46.8175	-1.07468	7.04e-11	76.1682	-0.370883	0.0528887	134.33	0.433777	0.132008	185.263	0.881979	2.41e-06	99.4949
Goano02G2226	Chr02	- && sp|Q9FPS7|UBP20_ARATH Ubiquitin carboxyl-terminal hydrolase 20 OS=Arabidopsis thaliana OX=3702 GN=UBP20 PE=2 SV=1 && PF00443:Ubiquitin carboxyl-terminal hydrolase	7.81897	2.35389	5.87e-11	16.745	3.47542	3.89e-59	9.01901	2.58164	2.22e-09	8.33415	2.45566	6.35e-18	1.46758	-0.0644295	0.914373	1.52262
Goano02G1993	Chr02	- && sp|Q9LDD5|PYRP2_ARATH 5-amino-6-(5-phospho-D-ribitylamino)uracil phosphatase, chloroplastic OS=Arabidopsis thaliana OX=3702 GN=PYRP2 PE=1 SV=1 && PF13419:Haloacid dehalogenase-like hydrolase	26.7875	-1.21768	7.86e-11	59.3719	-0.0475149	0.747563	55.4376	-0.145034	0.702979	49.8243	-0.31258	0.327001	12.6875	-2.29988	2.66e-60	61.9097
Goano02G0982	Chr02	- && sp|O80668|AVT1A_ARATH Amino acid transporter AVT1A OS=Arabidopsis thaliana OX=3702 GN=AVT1A PE=2 SV=2 && PF01490:Transmembrane amino acid transporter protein	1.35484	-2.37267	9.55e-11	1.72985	-1.98836	2.53e-07	2.86935	-1.2623	0.00349309	10.8878	0.648514	0.121798	0.874565	-2.99709	4.75e-10	6.95535
Goano02G2087	Chr02	- && - && PF14368:Probable lipid transfer	65.3612	3.19476	1.47e-10	45.8191	2.71289	3.69e-26	27.3461	1.97272	1	14.3981	1.03151	0.0486392	8.88137	0.321719	0.566857	7.03988
Goano02G1718	Chr02	- && - && PF07795:Protein of unknown function (DUF1635)	24.6023	2.25088	2.23e-10	79.795	3.97311	1.19e-80	48.55	3.25674	6.96e-26	25.8019	2.33048	5.14e-10	1.80723	-1.52226	0.000337796	5.13306
Goano02G0348	Chr02	- && sp|Q9T072|BH025_ARATH Transcription factor bHLH25 OS=Arabidopsis thaliana OX=3702 GN=BHLH25 PE=2 SV=2 && PF00010:Helix-loop-helix DNA-binding domain	15.575	2.47994	2.32e-10	12.7459	2.21293	4.53e-17	4.92073	0.844008	0.199521	4.30304	0.637113	0.302324	1.4363	-0.959691	0.0597332	2.76474
Goano02G2146	Chr02	- && sp|Q7XC57|MYBS3_ORYSJ Transcription factor MYBS3 OS=Oryza sativa subsp. japonica OX=39947 GN=MYBS3 PE=2 SV=1 && PF00249:Myb-like DNA-binding domain	20.2207	1.59654	2.83e-10	18.524	1.49147	3.46e-12	11.1389	0.760484	0.043925	7.75943	0.225283	0.682496	8.85351	0.402471	0.296063	6.63746
Goano02G1945	Chr02	- && sp|P51819|HSP83_IPONI Heat shock protein 83 OS=Ipomoea nil OX=35883 GN=HSP83A PE=2 SV=1 && PF02518:Histidine kinase-, DNA gyrase B-, and HSP90-like ATPase|PF00183:Hsp90 protein	3.03814	-2.08665	3.06e-10	17.4088	0.45308	0.00964274	13.8759	0.127082	0.782143	67.4862	2.39574	1.22e-26	2.52903	-2.35758	3.46e-26	12.8386
Goano02G1731	Chr02	- && sp|Q9LX66|HERK_ARATH Receptor-like protein kinase HERK 1 OS=Arabidopsis thaliana OX=3702 GN=HERK1 PE=1 SV=1 && PF12819:Malectin-like domain|PF07714:Protein tyrosine kinase	12.6268	-1.11474	6.26e-10	18.3557	-0.551853	0.000642193	23.2992	-0.206485	0.47968	22.0287	-0.300651	0.170485	9.02049	-1.60376	1.3e-29	27.1481
Goano02G1969	Chr02	- && sp|P42749|UBC5_ARATH Ubiquitin-conjugating enzyme E2 5 OS=Arabidopsis thaliana OX=3702 GN=UBC5 PE=2 SV=2 && PF00179:Ubiquitin-conjugating enzyme	60.3162	-1.01842	6.82e-10	106.386	-0.175745	0.233699	127.078	0.0818226	0.82969	149.126	0.299041	0.382713	74.6187	-0.714518	1.44e-07	121.265
Goano02G1844	Chr02	- && sp|O80888|M3K17_ARATH Mitogen-activated protein kinase kinase kinase 17 OS=Arabidopsis thaliana OX=3702 GN=MAPKKK17 PE=1 SV=1 && PF00069:Protein kinase domain	6.75625	2.12338	7.14e-10	21.7103	3.83073	3.05e-59	6.74765	2.1482	0.000392093	5.68535	1.88694	0.000108482	1.71754	0.145048	0.832812	1.53617
Goano02G2172	Chr02	- && sp|Q8W4H1|GAT26_ARATH GATA transcription factor 26 OS=Arabidopsis thaliana OX=3702 GN=GATA26 PE=2 SV=1 && PF13919:Asx homology domain	6.07603	-1.02784	7.51e-10	4.70936	-1.37225	5.55e-18	5.72949	-1.08788	1.11e-06	5.08726	-1.27253	4.78e-11	6.35111	-0.96779	2.96e-09	12.3004
Goano02G0339	Chr02	- && - && -	45.9232	1.27343	9.78e-10	23.3413	0.324003	0.182923	11.4228	-0.705533	0.0202636	10.6594	-0.817888	0.104751	21.2806	0.164653	0.581781	18.8118
Goano02G2153	Chr02	- && sp|O80341|EF102_ARATH Ethylene-responsive transcription factor 5 OS=Arabidopsis thaliana OX=3702 GN=ERF5 PE=2 SV=1 && PF00847:AP2 domain	10.8935	-2.19768	1.18e-09	17.3359	-1.50895	3.71e-12	28.6354	-0.784415	0.0473567	13.0608	-1.92931	6.41e-15	6.19076	-3.02035	2.28e-52	49.7899
Goano02G1867	Chr02	- && sp|Q9LMK2|LSH6_ARATH Protein LIGHT-DEPENDENT SHORT HYPOCOTYLS 6 OS=Arabidopsis thaliana OX=3702 GN=LSH6 PE=1 SV=1 && PF04852:Protein of unknown function (DUF640)	7.70843	-1.31984	1.5e-09	3.51278	-2.42484	5.36e-25	4.97251	-1.92508	1.07e-05	6.94837	-1.45575	3.71e-09	6.79889	-1.50405	5.18e-10	19.0735
Goano02G1465	Chr02	- && sp|Q5RBA3|F214B_PONAB Protein FAM214B OS=Pongo abelii OX=9601 GN=FAM214B PE=2 SV=1 && PF13889:Chromosome segregation during meiosis	5.79531	-1.40968	2.02e-09	8.28079	-0.874183	3.66e-07	12.1741	-0.316195	0.285428	10.274	-0.574197	0.0468593	8.29595	-0.896606	2.04e-06	15.3054
Goano02G0102	Chr02	- && sp|F4I9E1|NFD4_ARATH Protein NUCLEAR FUSION DEFECTIVE 4 OS=Arabidopsis thaliana OX=3702 GN=NFD4 PE=3 SV=1 && PF06813:Nodulin-like	3.43133	7.30337	2.49e-09	53.9443	11.3065	1.75e-26	4.1013	7.59182	4.99e-10	1.2132	5.8225	0.000129135	6.15011	8.14641	1.88e-12	0.0213396
Goano02G1424	Chr02	- && sp|P17407|21KD_DAUCA 21 kDa protein OS=Daucus carota OX=4039 PE=2 SV=1 && PF04043:Plant invertase/pectin methylesterase inhibitor	189.29	3.55462	3.04e-09	71.4969	2.18157	3.79e-31	23.1745	0.558472	0.185924	19.2826	0.279217	0.482887	124.556	2.95567	4.63e-73	15.893
Goano02G0740	Chr02	- && sp|Q41951|TIP21_ARATH Aquaporin TIP2-1 OS=Arabidopsis thaliana OX=3702 GN=TIP2-1 PE=1 SV=2 && PF00230:Major intrinsic protein	147.754	1.76651	3.18e-09	252.342	2.5682	8.01e-70	202.772	2.25466	9.32e-22	73.5882	0.778393	0.00601108	67.3881	0.637792	0.00183673	42.9163
Goano02G1532	Chr02	- && - && -	24.8083	1.0863	3.36e-09	19.1512	0.737217	2.05e-06	6.42867	-0.836612	0.00158073	10.1663	-0.188543	0.608431	6.71579	-0.801241	0.00054153	11.5942
Goano02G0035	Chr02	- && sp|Q8S2T1|DDPS6_ARATH Dehydrodolichyl diphosphate synthase 6 OS=Arabidopsis thaliana OX=3702 GN=At2g17570 PE=2 SV=2 && PF01255:Putative undecaprenyl diphosphate synthase	4.45145	3.39633	4.17e-09	3.97972	3.24964	2.54e-11	1.47754	1.82495	0.0146377	0.921679	1.13258	0.315603	0	-6.35889	0.000547881	0.419785
Goano02G1427	Chr02	- && sp|P17407|21KD_DAUCA 21 kDa protein OS=Daucus carota OX=4039 PE=2 SV=1 && PF04043:Plant invertase/pectin methylesterase inhibitor	90.9588	1.06189	4.72e-09	91.3058	1.09093	2.08e-11	68.1546	0.670719	0.106604	41.319	-0.064985	0.883364	22.8365	-0.935049	2.76e-06	43.2472
Goano02G1742	Chr02	- && sp|O50055|COL1_ARATH Zinc finger protein CONSTANS-LIKE 1 OS=Arabidopsis thaliana OX=3702 GN=COL1 PE=1 SV=1 && PF06203:CCT motif	6.66298	3.60164	5.53e-09	4.97563	3.19935	2.74e-09	2.49286	2.20266	0.0142792	1.95383	1.83711	0.0801956	8.26183	3.90294	2.91e-15	0.5474
Goano02G0045	Chr02	- && sp|Q9CAZ7|SSL5_ARATH Protein STRICTOSIDINE SYNTHASE-LIKE 5 OS=Arabidopsis thaliana OX=3702 GN=SSL5 PE=2 SV=1 && PF03088:Strictosidine synthase	2.25222	-2.09006	5.7e-09	3.16427	-1.57658	1.3e-07	4.32625	-1.12039	0.00244433	4.40691	-1.1078	0.00403352	0.798848	-3.57371	3.52e-15	9.49816
Goano02G1042	Chr02	- && sp|Q9FFR9|CHX18_ARATH Cation/H(+) antiporter 18 OS=Arabidopsis thaliana OX=3702 GN=CHX18 PE=2 SV=1 && PF00999:Sodium/hydrogen exchanger family	28.0791	-1.9148	7.15e-09	49.4328	-1.08011	4.52e-17	53.604	-0.962397	0.00194308	37.9646	-1.47285	1.25e-15	8.52476	-3.64125	1.23e-60	105.434
Goano02G0033	Chr02	- && sp|O81791|RKD5_ARATH Protein RKD5 OS=Arabidopsis thaliana OX=3702 GN=RKD5 PE=3 SV=1 && PF02042:RWP-RK domain	6.31167	2.79168	7.62e-09	10.6226	3.56289	5.55e-26	1.91657	1.09897	0.278757	0.381362	-1.24447	0.487172	0.12052	-2.91612	0.0251514	0.9026
Goano02G2252	Chr02	- && - && PF04031:Las1-like	11.9345	1.20627	1.11e-08	15.6461	1.62034	2.12e-20	10.9716	1.1096	6.54e-06	9.46244	0.882799	0.000834041	7.14776	0.463999	0.07319	5.13698
Goano02G1195	Chr02	- && sp|Q9DE27|RUVB2_XENLA RuvB-like 2 OS=Xenopus laevis OX=8355 GN=ruvbl2 PE=2 SV=1 && PF06068:TIP49 P-loop domain|PF17856:TIP49 AAA-lid domain	17.1573	1.23497	1.49e-08	16.9593	1.24418	3.74e-09	14.2173	0.990818	0.000542768	19.0617	1.40082	3.66e-07	21.4021	1.55259	1.86e-14	7.22484
Goano02G0302	Chr02	- && sp|Q9SZF7|SHR_ARATH Protein SHORT-ROOT OS=Arabidopsis thaliana OX=3702 GN=SHR PE=1 SV=1 && PF03514:GRAS domain family	5.84412	-1.3953	1.71e-08	3.76433	-2.00451	6.76e-20	7.58271	-0.995666	0.00103658	3.90665	-1.96578	5.85e-15	4.29975	-1.84329	3.74e-19	15.2738
Goano02G1701	Chr02	- && sp|P42798|R15A1_ARATH 40S ribosomal protein S15a-1 OS=Arabidopsis thaliana OX=3702 GN=RPS15AA PE=2 SV=2 && PF00410:Ribosomal protein S8	40.5482	1.18576	3.15e-08	24.9535	0.510285	0.0276097	24.4982	0.485367	0.226018	21.6564	0.29356	0.556537	46.4263	1.3783	4.05e-12	17.6749
Goano02G1447	Chr02	- && sp|Q5S1W2|BON2_ARATH Protein BONZAI 2 OS=Arabidopsis thaliana OX=3702 GN=BON2 PE=1 SV=2 && PF07002:Copine|PF00168:C2 domain	34.9194	1.16447	3.66e-08	39.5676	1.3667	2.46e-22	30.9584	1.01415	3.21e-08	32.9049	1.08882	9.09e-08	19.9847	0.354126	0.0907812	15.4824
Goano02G0330	Chr02	- && sp|Q00257|1A12_CUCMA 1-aminocyclopropane-1-carboxylate synthase CMA101 OS=Cucurbita maxima OX=3661 GN=ACS2 PE=2 SV=1 && PF00155:Aminotransferase class I and II	2.51161	7.88078	3.75e-08	6.33909	9.24641	4.14e-13	1.22799	6.88046	4.89e-05	1.58858	7.23851	4.4e-05	0.567377	5.74002	0.00475703	0.0100144
Goano02G2162	Chr02	- && sp|Q9SS87|SEOB_ARATH Protein SIEVE ELEMENT OCCLUSION B OS=Arabidopsis thaliana OX=3702 GN=SEOB PE=1 SV=1 && PF14576:Sieve element occlusion N-terminus|PF14577:Sieve element occlusion C-terminus	7.19395	10.5644	5.46e-08	2.07678	8.80595	1.1e-10	0.777875	7.38996	4.86e-05	0	NA	NA	1.15929	7.93755	3.16e-08	0
Goano02G1912	Chr02	- && sp|Q8W4L5|VAL1_ARATH B3 domain-containing transcription repressor VAL1 OS=Arabidopsis thaliana OX=3702 GN=VAL1 PE=1 SV=1 && PF07496:CW-type Zinc Finger|PF02362:B3 DNA binding domain	7.05971	-1.016	5.88e-08	6.00195	-1.2248	1.28e-11	5.58403	-1.32748	6.43e-10	7.011	-1.01241	6.42e-05	9.63963	-0.567675	0.00242224	14.1571
Goano02G0113	Chr02	- && - && -	6.71774	2.32878	5.99e-08	14.8839	3.49739	2.02e-32	5.16514	1.97261	0.000554341	5.95783	2.16521	0.0024909	5.06749	1.91712	9.24e-05	1.32874
Goano02G1393	Chr02	- && sp|Q9SEC2|MSRA_LACSA Peptide methionine sulfoxide reductase OS=Lactuca sativa OX=4236 PE=2 SV=1 && PF01625:Peptide methionine sulfoxide reductase	20.1835	-1.02981	7.49e-08	23.1154	-0.809256	1.19e-07	25.1534	-0.686961	0.00287787	34.0078	-0.265073	0.294314	19.1295	-1.10956	9.57e-11	40.903
Goano02G1163	Chr02	- && sp|Q9C882|GTL1_ARATH Trihelix transcription factor GTL1 OS=Arabidopsis thaliana OX=3702 GN=GTL1 PE=1 SV=2 && PF13837:Myb/SANT-like DNA-binding domain	4.44993	-1.25407	7.58e-08	7.97872	-0.383406	0.0573415	5.84777	-0.831189	0.00147521	7.38725	-0.506457	0.396138	13.2322	0.319038	0.194117	10.5075
Goano02G2190	Chr02	- && sp|Q5UNY4|YL728_MIMIV Uncharacterized protein L728 OS=Acanthamoeba polyphaga mimivirus OX=212035 GN=MIMI_L728 PE=4 SV=1 && PF11443:Domain of unknown function (DUF2828)	24.1318	1.27346	1.04e-07	48.3011	2.30018	1.3e-37	43.2128	2.13922	6.45e-10	40.4897	2.0323	4.71e-14	10.1875	0.0269342	0.937238	9.90993
Goano02G0903	Chr02	- && - && -	39.5466	3.0597	1.14e-07	23.8264	2.35898	3.84e-08	23.8514	2.36527	0.00155057	12.9395	1.46693	0.036064	134.846	4.82498	9.65e-80	4.66789
Goano02G0498	Chr02	- && sp|O65657|HIP23_ARATH Heavy metal-associated isoprenylated plant protein 23 OS=Arabidopsis thaliana OX=3702 GN=HIPP23 PE=1 SV=1 && PF00403:Heavy-metal-associated domain	19.2815	-1.5428	1.31e-07	5.48842	-3.32682	4.48e-95	2.98371	-4.20312	1.98e-57	5.33909	-3.37739	2.66e-28	3.53631	-3.98862	2.19e-61	55.5429
Goano02G0104	Chr02	- && sp|A0A1P8B554|THLP1_ARATH Thaumatin-like protein 1 OS=Arabidopsis thaliana OX=3702 GN=TLP1 PE=2 SV=1 && PF00314:Thaumatin family	7.63054	-1.76283	1.5e-07	17.2031	-0.567785	0.0691712	11.4552	-1.15205	0.015445	20.2642	-0.341454	0.392643	16.4723	-0.65604	0.0047005	25.7175
Goano02G0247	Chr02	- && - && -	7.80531	1.85366	1.64e-07	5.20442	1.29185	5.13e-05	1.51115	-0.489763	0.525072	1.20416	-0.830426	0.371722	2.33624	0.109169	0.853857	2.14293
Goano02G1572	Chr02	- && - && -	20.2046	-1.55432	1.97e-07	25.4319	-1.20262	8.06e-18	37.9872	-0.622862	0.0618004	40.1182	-0.557099	0.0115491	4.87114	-3.61355	6.91e-70	59.062
Goano02G0654	Chr02	- && - && -	16.9508	1.21462	2.03e-07	24.5245	1.76958	5.05e-23	14.9547	1.05897	0.000863177	16.8213	1.21491	2.93e-05	14.1986	0.955242	2.07e-05	7.2458
Goano02G1411	Chr02	- && sp|Q9C5L3|GLPT1_ARATH Putative glycerol-3-phosphate transporter 1 OS=Arabidopsis thaliana OX=3702 GN=At3g47420 PE=2 SV=1 && PF07690:Major Facilitator Superfamily	1.73493	-1.72828	2.17e-07	2.9093	-0.963732	0.000499802	2.69981	-1.0688	0.000613108	1.84734	-1.63007	0.000175947	1.12897	-2.35752	2.53e-17	5.71719
Goano02G2095	Chr02	- && - && PF14368:Probable lipid transfer	143.487	3.33243	2.63e-07	66.5356	2.25549	1.12e-23	31.8578	1.19562	1	25.6394	0.86679	0.0195029	25.3726	0.837319	0.0220882	14.061
Goano02G2075	Chr02	- && - && -	1.61735	-2.0006	3.01e-07	0.688293	-3.20846	8.99e-14	2.44568	-1.38085	0.00986945	3.68192	-0.802787	0.167459	0.121649	-5.6972	4.18e-17	6.43228
Goano02G1726	Chr02	- && sp|Q9M5L0|RL35_EUPES 60S ribosomal protein L35 OS=Euphorbia esula OX=3993 GN=RPL35 PE=2 SV=1 && PF00831:Ribosomal L29 protein	50.0917	1.05234	3.9e-07	39.0833	0.721429	0.00124656	28.3815	0.260772	0.508243	33.297	0.47818	0.165248	53.6904	1.15262	3.29e-08	23.9209
Goano02G0567	Chr02	- && sp|Q9FGG3|WTR45_ARATH WAT1-related protein At5g64700 OS=Arabidopsis thaliana OX=3702 GN=At5g64700 PE=2 SV=1 && PF00892:EamA-like transporter family	17.738	1.17617	4.19e-07	19.5237	1.33853	2.12e-13	11.1288	0.527803	0.250436	11.7952	0.599084	0.107151	12.3177	0.647125	0.113355	7.79475
Goano02G1541	Chr02	- && sp|O82392|THIC_ARATH Phosphomethylpyrimidine synthase, chloroplastic OS=Arabidopsis thaliana OX=3702 GN=THIC PE=1 SV=1 && PF01964:Radical SAM ThiC family	13.5811	2.25517	4.4e-07	18.9761	2.76899	8.9e-56	6.6564	1.26126	0.00120556	7.03627	1.3269	0.000259917	15.3251	2.43432	2.88e-24	2.8033
Goano02G2158	Chr02	- && sp|Q9FLC2|MO3_ARATH Monooxygenase 3 OS=Arabidopsis thaliana OX=3702 GN=MO3 PE=2 SV=1 && PF01494:FAD binding domain	2.2016	-1.77371	5.1e-07	2.72956	-1.43961	4.04e-08	3.46978	-1.09229	0.00688635	2.57479	-1.53652	0.000425253	0.6169	-3.60414	3.31e-25	7.46722
Goano02G2189	Chr02	- && sp|Q944A9|NPS11_ARATH Novel plant SNARE 11 OS=Arabidopsis thaliana OX=3702 GN=NPSN11 PE=1 SV=2 && -	3.97401	4.07324	1.11e-06	4.88467	4.40966	0.00149347	1.33748	2.5437	0.140078	1.10629	2.26075	0.324021	0.386484	0.72665	0.700781	0.229442
Goano02G0456	Chr02	- && sp|Q9C9D0|SOT16_ARATH Cytosolic sulfotransferase 16 OS=Arabidopsis thaliana OX=3702 GN=SOT16 PE=1 SV=1 && PF00685:Sulfotransferase domain	10.4202	-1.29321	1.21e-06	8.95844	-1.49078	7.7e-16	11.4329	-1.13691	0.000335397	12.1377	-1.06342	0.000134195	5.30485	-2.27413	3.06e-19	25.3872
Goano02G2114	Chr02	- && sp|Q05085|PTR7_ARATH Protein NRT1/ PTR FAMILY 6.3 OS=Arabidopsis thaliana OX=3702 GN=NPF6.3 PE=1 SV=1 && PF00854:POT family	62.952	-1.0813	1.32e-06	41.8187	-1.64918	4.78e-34	56.1928	-1.22209	1.4e-22	103.518	-0.354148	0.0807071	36.5939	-1.86854	1.03e-17	132.398
Goano02G1569	Chr02	- && sp|Q39065|COPT1_ARATH Copper transporter 1 OS=Arabidopsis thaliana OX=3702 GN=COPT1 PE=2 SV=2 && PF04145:Ctr copper transporter family	4.01966	-1.55802	1.32e-06	6.62875	-0.811974	0.00389292	6.58401	-0.82073	0.119679	2.40888	-2.28527	2.4e-06	0.918157	-3.69255	0.0142571	11.745
Goano02G2150	Chr02	- && - && -	7.68684	1.4763	1.34e-06	3.74749	0.461962	0.283682	2.65772	-0.0306431	0.972397	4.57484	0.739056	0.284466	2.02935	-0.445225	0.426877	2.73925
Goano02G0279	Chr02	- && sp|Q948Z4|SNAK1_SOLTU Snakin-1 OS=Solanum tuberosum OX=4113 GN=SN1 PE=1 SV=1 && PF02704:Gibberellin regulated protein	5.74135	7.63799	1.54e-06	8.75111	8.26987	6.43e-09	3.05941	6.75554	0.00994165	1.79542	5.97238	0.108978	0.392333	3.76258	0.32286	0
Goano02G1655	Chr02	- && sp|F4HSD5|TRM32_ARATH Protein TRM32 OS=Arabidopsis thaliana OX=3702 GN=TRM32 PE=2 SV=1 && PF14309:Domain of unknown function (DUF4378)	5.32822	-1.08519	1.61e-06	17.7427	0.673843	8.51e-05	9.56618	-0.216273	0.616806	11.9407	0.0902173	0.827551	12.485	0.139767	0.666604	11.2194
Goano02G2103	Chr02	- && sp|Q9SU39|TPPF_ARATH Probable trehalose-phosphate phosphatase F OS=Arabidopsis thaliana OX=3702 GN=TPPF PE=2 SV=1 && PF02358:Trehalose-phosphatase	27.1746	-1.07104	1.7e-06	40.6559	-0.468439	4.89e-05	33.3244	-0.754414	0.0395991	18.0449	-1.65299	3.44e-09	6.62441	-3.11532	1.83e-74	56.7645
Goano02G0506	Chr02	- && - && -	11.5973	3.98427	1.79e-06	296.168	8.68742	7.19e-17	13.5692	4.23989	4e-06	3.05814	2.07714	0.281419	79.3673	6.75542	8.84e-10	0.72624
Goano02G0260	Chr02	- && sp|Q84MB6|DIOX2_ARATH Probable 2-oxoglutarate-dependent dioxygenase At3g50210 OS=Arabidopsis thaliana OX=3702 GN=At3g50210 PE=2 SV=1 && PF14226:non-haem dioxygenase in morphine synthesis N-terminal|PF03171:2OG-Fe(II) oxygenase superfamily	2.79188	5.19168	1.91e-06	7.19886	6.57921	2.2e-05	9.80212	7.03785	7.64e-13	3.03723	5.32917	5.67e-06	10.2116	7.06932	6.45e-16	0.076734
Goano02G1774	Chr02	- && - && -	4.16579	2.18097	2.05e-06	4.30778	2.2558	4.88e-06	2.26521	1.32794	0.0834611	0.7712	-0.240263	0.920973	1.68242	0.86861	0.268111	0.912758
Goano02G1766	Chr02	- && sp|Q9ZVD2|NHL13_ARATH NDR1/HIN1-like protein 13 OS=Arabidopsis thaliana OX=3702 GN=NHL13 PE=2 SV=1 && PF03168:Late embryogenesis abundant protein	48.1201	-1.14847	2.63e-06	60.0173	-0.807289	4.82e-07	58.6777	-0.839489	0.000579418	78.818	-0.426498	0.131758	49.0296	-1.12636	5.34e-09	106.026
Goano02G0281	Chr02	- && sp|Q10J20|D14L_ORYSJ Probable esterase D14L OS=Oryza sativa subsp. japonica OX=39947 GN=D14L PE=1 SV=1 && PF12697:Alpha/beta hydrolase family	10.2981	-1.70713	3.62e-06	19.537	-0.763697	0.00170137	17.7131	-0.903918	0.0390327	14.7888	-1.17701	1.42e-06	3.07833	-3.45815	2.06e-67	33.4565
Goano02G2118	Chr02	- && sp|P22989|LDHB_HORVU L-lactate dehydrogenase B (Fragment) OS=Hordeum vulgare OX=4513 PE=1 SV=1 && PF00056:lactate/malate dehydrogenase, NAD binding domain|PF02866:lactate/malate dehydrogenase, alpha/beta C-terminal domain	8.31291	1.64125	5.61e-06	11.5353	2.13927	5.71e-12	5.17348	0.983832	0.0405535	6.60225	1.32229	0.00105207	0.224748	-3.58109	1.3e-06	2.64303
Goano02G0250	Chr02	- && sp|Q9FH99|FB302_ARATH F-box protein At5g67140 OS=Arabidopsis thaliana OX=3702 GN=At5g67140 PE=2 SV=1 && PF12937:F-box-like	9.52426	-1.61176	5.88e-06	10.6803	-1.42856	5.51e-13	11.2551	-1.35083	0.00103093	6.34151	-2.19198	6.57e-18	2.49002	-3.55334	9.15e-41	28.9808
Goano02G0639	Chr02	- && sp|Q0JKZ0|SNL6_ORYSJ Cinnamoyl-CoA reductase-like SNL6 OS=Oryza sativa subsp. japonica OX=39947 GN=SNL6 PE=3 SV=1 && -	5.1618	-1.18248	6.52e-06	6.34565	-0.860879	0.000984152	6.70136	-0.780005	0.0196297	2.95869	-1.97285	1.93e-09	1.09882	-3.41939	4.88e-20	11.6256
Goano02G1221	Chr02	- && - && -	11.9491	-1.31596	6.94e-06	10.0242	-1.54636	3e-06	22.8155	-0.355012	0.685407	18.6243	-0.660895	0.235528	15.1265	-0.977165	0.000444106	29.4747
Goano02G0130	Chr02	- && sp|Q9SCV9|BGAL3_ARATH Beta-galactosidase 3 OS=Arabidopsis thaliana OX=3702 GN=BGAL3 PE=2 SV=1 && PF17834:Beta-sandwich domain in beta galactosidase|PF01301:Glycosyl hydrolases family 35|PF02140:Galactose binding lectin domain	36.7472	1.16298	7.1e-06	9.75517	-0.722237	2.87e-05	10.3588	-0.63462	0.0477337	7.9292	-1.03388	0.0120496	10.3295	-0.667258	0.00116252	16.2467
Goano02G0047	Chr02	- && sp|M4IS92|CCL13_HUMLU Probable CoA ligase CCL13 OS=Humulus lupulus OX=3486 GN=CCL13 PE=2 SV=1 && PF13193:AMP-binding enzyme C-terminal domain|PF00501:AMP-binding enzyme	3.87771	3.94691	7.52e-06	4.8431	4.28528	5.45e-09	3.64062	3.87761	0.00140399	0.996773	1.99702	0.222933	0.382169	0.605828	0.798673	0.248976
Goano02G1758	Chr02	- && sp|Q8LCU7|MECR_ARATH Enoyl-[acyl-carrier-protein] reductase, mitochondrial OS=Arabidopsis thaliana OX=3702 GN=At3g45770 PE=1 SV=1 && PF08240:Alcohol dehydrogenase GroES-like domain|PF00107:Zinc-binding dehydrogenase	1.87989	-1.35816	7.59e-06	1.49926	-1.66183	1.89e-07	2.05056	-1.20622	0.0221484	3.53609	-0.434427	0.407105	3.32669	-0.53756	0.127272	4.7803
Goano02G0557	Chr02	- && - && -	0.987794	-3.31332	9.15e-06	2.46138	-1.97395	0.000505562	1.76343	-2.45963	0.000181566	2.7576	-1.8304	0.0467498	0.514296	-4.25804	4.16e-10	9.80048
Goano02G0191	Chr02	- && sp|Q56XQ0|U496I_ARATH UPF0496 protein At2g18630 OS=Arabidopsis thaliana OX=3702 GN=At2g18630 PE=2 SV=3 && PF05055:Protein of unknown function (DUF677)	45.9348	1.49115	1.08e-05	27.6405	0.780952	0.202109	30.4124	0.92067	0.0153811	41.826	1.36736	2.42e-05	73.8538	2.17347	7.88e-19	16.228
Goano02G2067	Chr02	- && - && PF10248:Myelodysplasia-myeloid leukemia factor 1-interacting protein	1.17384	-2.28775	1.18e-05	4.22421	-0.407417	0.308383	2.09978	-1.41513	0.0105342	9.33391	0.722804	0.104751	0.631631	-3.18363	1.25e-11	5.65646
Goano02G0044	Chr02	- && sp|Q9SEY5|AAE2_ARATH Isovalerate--CoA ligase AAE2 OS=Arabidopsis thaliana OX=3702 GN=AAE2 PE=1 SV=1 && PF03088:Strictosidine synthase	1.24233	-1.70899	1.33e-05	2.12774	-0.913944	0.00332577	1.64675	-1.28238	0.0961475	1.15141	-1.80982	8.05e-07	0.142163	-4.83711	3.52e-05	4.04425
Goano02G1022	Chr02	- && sp|Q9SH58|MAKR2_ARATH Probable membrane-associated kinase regulator 2 OS=Arabidopsis thaliana OX=3702 GN=MAKR2 PE=2 SV=1 && -	6.12516	2.08918	1.4e-05	3.26748	1.20288	0.00820379	4.5389	1.67834	0.00451729	2.71856	0.924384	0.157277	5.7322	1.98505	1.53e-07	1.43194
Goano02G0195	Chr02	- && sp|Q9LN68|GATL1_ARATH Probable galacturonosyltransferase-like 1 OS=Arabidopsis thaliana OX=3702 GN=GATL1 PE=2 SV=1 && PF01501:Glycosyl transferase family 8	2.18475	3.05634	1.41e-05	1.97139	2.93938	4.63e-06	0.620944	1.2687	0.418659	0.297877	0.197803	0.957641	0.969264	1.88534	0.0540792	0.260674
Goano02G1343	Chr02	- && sp|Q9SS87|SEOB_ARATH Protein SIEVE ELEMENT OCCLUSION B OS=Arabidopsis thaliana OX=3702 GN=SEOB PE=1 SV=1 && PF14576:Sieve element occlusion N-terminus|PF14577:Sieve element occlusion C-terminus	23.2274	1.18325	1.5e-05	46.6863	2.21072	8.13e-46	61.9644	2.62118	2.05e-33	30.3127	1.57646	5.14e-10	12.2126	0.250585	0.480931	10.1727
Goano02G1761	Chr02	- && sp|Q39023|MPK3_ARATH Mitogen-activated protein kinase 3 OS=Arabidopsis thaliana OX=3702 GN=MPK3 PE=1 SV=2 && PF00069:Protein kinase domain	136.626	1.03703	1.8e-05	175.567	1.42016	2.62e-21	97.8542	0.5777	0.0302722	108.849	0.718374	0.00136831	28.5506	-1.22681	3.14e-11	66.2186
Goano02G1617	Chr02	- && sp|P70362|UFD1_MOUSE Ubiquitin recognition factor in ER-associated degradation protein 1 OS=Mus musculus OX=10090 GN=Ufd1 PE=1 SV=2 && PF03152:Ubiquitin fusion degradation protein UFD1	11.6356	5.3395	1.9e-05	18.7553	6.0441	1.68e-08	7.65083	4.74082	1.01e-09	4.29479	3.89583	3.79e-06	0.0723094	-1.97908	0.439513	0.284269
Goano02G1779	Chr02	- && sp|Q9ATM4|PIP27_MAIZE Aquaporin PIP2-7 OS=Zea mays OX=4577 GN=PIP2-7 PE=2 SV=1 && PF00230:Major intrinsic protein	137.149	-1.05679	2.04e-05	101.437	-1.4713	5.39e-45	100.798	-1.47933	3.98e-15	145.876	-0.958772	1.22e-09	55.142	-2.37747	3.14e-117	283.773
Goano02G1677	Chr02	- && sp|Q41350|OLP1_SOLLC Osmotin-like protein OS=Solanum lycopersicum OX=4081 PE=1 SV=1 && PF00314:Thaumatin family	37.598	-1.03236	2.15e-05	120.475	0.671322	0.000168193	90.8629	0.264677	0.564374	101.181	0.40707	0.149065	80.7401	0.0657765	0.818204	76.3699
Goano02G0054	Chr02	- && - && PF03087:Arabidopsis protein of unknown function	1.92054	6.47929	2.63e-05	2.02082	6.57853	8.34e-06	0.671658	4.98983	0.0895332	0	NA	NA	0	NA	NA	0.020289
Goano02G1525	Chr02	- && sp|D3UAG0|U71K1_MALDO UDP-glycosyltransferase 71K1 OS=Malus domestica OX=3750 GN=UGT71K1 PE=1 SV=1 && PF00201:UDP-glucoronosyl and UDP-glucosyl transferase	6.48834	-1.04459	2.82e-05	3.47013	-1.92118	6.52e-16	3.26572	-2.00855	1.82e-12	3.61058	-1.87627	1.64e-06	4.19828	-1.67609	2.4e-11	13.2786
Goano02G0666	Chr02	- && sp|Q9SRQ1|C89A9_ARATH Cytochrome P450 89A9 OS=Arabidopsis thaliana OX=3702 GN=CYP89A9 PE=2 SV=1 && PF00067:Cytochrome P450	0.399122	-2.44277	2.83e-05	2.3653	0.14621	0.77106	2.2779	0.0894548	0.938987	3.84066	0.831734	0.0881016	0.31419	-2.78937	0.000480644	2.16293
Goano02G2276	Chr02	- && - && PF03350:Uncharacterized protein family, UPF0114	2.09558	-2.15797	3.04e-05	5.19431	-0.829067	0.0026766	8.26496	-0.158726	0.759945	12.2139	0.390887	0.248461	8.89505	-0.0803838	0.846801	9.31723
Goano02G1261	Chr02	- && sp|Q9SD84|PDCB2_ARATH PLASMODESMATA CALLOSE-BINDING PROTEIN 2 OS=Arabidopsis thaliana OX=3702 GN=PDCB2 PE=1 SV=1 && PF07983:X8 domain	10.373	1.64093	3.27e-05	4.08138	0.327616	0.508073	1.98284	-0.712837	0.132508	1.20831	-1.44265	0.00695339	5.91522	0.835609	0.00802387	3.28385
Goano02G0585	Chr02	- && - && -	0.38356	-2.89522	3.39e-05	0.560093	-2.32705	2.87e-05	0.564728	-2.31765	0.0439639	1.01208	-1.48921	0.261394	1.15217	-1.31264	0.053746	2.84458
Goano02G1595	Chr02	- && sp|Q0WWW9|XYLL3_ARATH D-xylose-proton symporter-like 3, chloroplastic OS=Arabidopsis thaliana OX=3702 GN=At5g59250 PE=1 SV=2 && PF00083:Sugar (and other) transporter	5.36193	-1.05377	3.45e-05	4.08665	-1.42103	1.91e-12	6.5437	-0.739579	0.00288497	6.06947	-0.862036	0.019397	4.60592	-1.27461	4.29e-09	11.0319
Goano02G0119	Chr02	- && sp|Q9SI62|POED2_ARATH Polyprenol reductase 2 OS=Arabidopsis thaliana OX=3702 GN=PPRD2 PE=1 SV=2 && PF02544:3-oxo-5-alpha-steroid 4-dehydrogenase	1.50255	-2.03272	3.51e-05	1.48378	-2.02673	2.17e-06	2.80526	-1.10819	0.0601656	4.47028	-0.449992	0.548686	1.19534	-2.36615	2.13e-07	6.11112
Goano02G0428	Chr02	- && sp|G3FIN9|UGTK5_MANES Linamarin synthase 2 OS=Manihot esculenta OX=3983 GN=UGT85K5 PE=1 SV=1 && PF00201:UDP-glucoronosyl and UDP-glucosyl transferase	2.5393	3.76952	3.84e-05	0.303289	0.736831	0.651844	0.406524	1.15281	0.736567	0.01169	-3.87681	0.23784	1.48812	3.00796	0.000217767	0.18529
Goano02G1104	Chr02	- && sp|O48927|C78A3_SOYBN Cytochrome P450 78A3 OS=Glycine max OX=3847 GN=CYP78A3 PE=2 SV=1 && PF00067:Cytochrome P450	3.47281	1.83294	3.88e-05	1.73321	0.850065	0.102284	0.699639	-0.452969	0.829302	0.178519	-2.44068	0.0555738	0.142698	-2.76036	0.00481193	0.967083
Goano02G1277	Chr02	- && sp|Q9LFW3|COBL4_ARATH COBRA-like protein 4 OS=Arabidopsis thaliana OX=3702 GN=COBL4 PE=2 SV=2 && PF04833:COBRA-like protein	41.7678	1.79835	3.97e-05	8.32079	-0.499	0.106699	13.3599	0.186678	0.948747	6.38223	-0.894223	0.104951	9.13149	-0.392898	0.360928	11.8617
Goano02G0796	Chr02	- && sp|Q945B6|AOP1L_ARATH Probable 2-oxoglutarate-dependent dioxygenase AOP1.2 OS=Arabidopsis thaliana OX=3702 GN=AOP1.2 PE=2 SV=1 && PF03171:2OG-Fe(II) oxygenase superfamily|PF14226:non-haem dioxygenase in morphine synthesis N-terminal	7.22609	-1.68887	4.03e-05	6.4411	-1.83209	1.63e-07	5.2152	-2.13479	1.81e-06	1.98456	-3.54454	5.59e-12	0	-11.3558	6.77e-19	23.1302
Goano02G0852	Chr02	- && sp|O22227|MIZ1_ARATH Protein MIZU-KUSSEI 1 OS=Arabidopsis thaliana OX=3702 GN=MIZ1 PE=1 SV=1 && PF04759:Protein of unknown function, DUF617	11.5882	-1.44052	4.44e-05	8.38169	-1.888	2.3e-23	6.43486	-2.26783	8.02e-12	8.02534	-1.96384	2.32e-10	3.86484	-3.02924	1.95e-37	31.3057
Goano02G0536	Chr02	- && sp|K4CWS6|U75C1_SOLLC UDP-glycosyltransferase 75C1 OS=Solanum lycopersicum OX=4081 GN=UGT75C1 PE=1 SV=1 && PF00201:UDP-glucoronosyl and UDP-glucosyl transferase	28.8766	1.82126	5.61e-05	14.1271	0.809994	0.00244406	24.4143	1.59939	1.93e-06	19.195	1.23987	0.0003112	3.85997	-1.08919	0.0404901	8.1393
Goano02G1654	Chr02	- && sp|Q9XGX9|TIM9_ARATH Mitochondrial import inner membrane translocase subunit TIM9 OS=Arabidopsis thaliana OX=3702 GN=TIM9 PE=1 SV=2 && -	19.7993	1.08693	5.65e-05	15.8438	0.792292	0.00400441	16.0728	0.812934	0.035994	11.1885	0.277173	0.649672	17.2171	0.882926	0.00355195	9.24685
Goano02G0374	Chr02	- && sp|Q52QU2|AIL6_ARATH AP2-like ethylene-responsive transcription factor AIL6 OS=Arabidopsis thaliana OX=3702 GN=AIL6 PE=2 SV=1 && PF00847:AP2 domain	18.372	1.69039	6.49e-05	30.2459	2.43713	4.27e-06	10.4983	0.912877	0.0578203	4.82664	-0.221243	0.752238	12.0084	1.08025	0.000329693	5.63488
Goano02G0134	Chr02	- && sp|Q9SX38|DRL4_ARATH Putative disease resistance protein At1g50180 OS=Arabidopsis thaliana OX=3702 GN=At1g50180 PE=3 SV=2 && PF00931:NB-ARC domain|PF18052:Rx N-terminal domain	2.35185	-1.16292	6.71e-05	3.96433	-0.386052	0.143813	4.6288	-0.161343	0.851007	4.88058	-0.097947	0.830804	1.41994	-1.89325	7.48e-13	5.22892
Goano02G1279	Chr02	- && sp|Q94JW8|SPL6_ARATH Squamosa promoter-binding-like protein 6 OS=Arabidopsis thaliana OX=3702 GN=SPL6 PE=1 SV=2 && PF03110:SBP domain	2.17607	-1.13761	7.38e-05	1.09326	-2.10698	6.95e-14	1.29834	-1.8573	6.46e-08	2.15437	-1.14044	0.000237218	2.71229	-0.823005	0.00101309	4.75104
Goano02G0314	Chr02	- && - && -	2.66248	-1.70021	7.69e-05	2.49685	-1.77331	5.86e-05	5.19362	-0.712841	0.257241	5.65384	-0.603809	0.390311	2.23167	-1.96298	1.41e-05	8.6011
Goano02G2259	Chr02	- && - && -	1.32105	4.51702	8e-05	2.20567	5.25173	1.18e-11	1.72963	4.92863	7.89e-06	0.915527	4.014	0.00754651	0.0668226	0.246415	0.955418	0.055195
Goano02G1618	Chr02	- && sp|Q9XE58|SCL14_ARATH Scarecrow-like protein 14 OS=Arabidopsis thaliana OX=3702 GN=SCL14 PE=1 SV=2 && -	9.12236	1.21471	8.01e-05	10.2151	1.39819	1.27e-10	6.82192	0.817636	0.0331601	5.19795	0.41179	0.308784	3.34399	-0.238461	0.47484	3.90678
Goano02G1570	Chr02	- && sp|Q39065|COPT1_ARATH Copper transporter 1 OS=Arabidopsis thaliana OX=3702 GN=COPT1 PE=2 SV=2 && PF04145:Ctr copper transporter family	1.83436	-2.29728	8.24e-05	2.63072	-1.75344	0.000481632	7.65797	-0.212748	0.829047	4.62773	-0.952027	0.207649	0.585348	-3.95756	0.00781897	8.97057
Goano02G2211	Chr02	- && sp|Q5G5E0|PIRL5_ARATH Plant intracellular Ras-group-related LRR protein 5 OS=Arabidopsis thaliana OX=3702 GN=PIRL5 PE=2 SV=1 && PF13855:Leucine rich repeat	7.90975	-1.36843	8.45e-05	14.0783	-0.516971	0.0023243	15.3611	-0.389557	0.376132	9.0839	-1.16001	8.58e-06	9.74975	-1.07325	4.66e-06	20.3186
Goano02G0482	Chr02	- && sp|A0A059TC02|CCR1_PETHY Cinnamoyl-CoA reductase 1 OS=Petunia hybrida OX=4102 GN=CCR1 PE=1 SV=1 && PF01370:NAD dependent epimerase/dehydratase family	4.5679	-1.21649	8.82e-05	7.46379	-0.486004	0.0834845	12.099	0.210827	0.63018	13.4741	0.352832	0.386009	9.73307	-0.130329	0.674806	10.5579
Goano02G0479	Chr02	- && sp|Q66GQ6|IP5P5_ARATH Type I inositol polyphosphate 5-phosphatase 5 OS=Arabidopsis thaliana OX=3702 GN=IP5P5 PE=2 SV=1 && PF03372:Endonuclease/Exonuclease/phosphatase family	0.870788	-1.92177	8.99e-05	2.43604	-0.416467	0.320934	3.13202	-0.0527618	0.948747	2.98229	-0.136828	0.846969	0.229336	-3.844	3.51e-08	3.27984
Goano02G0140	Chr02	- && sp|Q9SFZ3|BH110_ARATH Transcription factor bHLH110 OS=Arabidopsis thaliana OX=3702 GN=BHLH110 PE=2 SV=2 && -	11.0471	1.25915	9.35e-05	54.9265	3.59207	1.76e-73	18.8938	2.0553	5.52e-14	11.6119	1.33986	1.14e-05	10.0997	1.12435	6.19e-05	4.58363
Goano02G1611	Chr02	- && sp|O81081|LAC2_ARATH Laccase-2 OS=Arabidopsis thaliana OX=3702 GN=LAC2 PE=2 SV=1 && PF07732:Multicopper oxidase|PF00394:Multicopper oxidase|PF07731:Multicopper oxidase	4.77686	1.59041	0.000116685	2.10633	0.431676	0.401957	1.94464	0.319111	0.745078	1.49021	-0.0782982	0.945426	1.35097	-0.231689	0.765312	1.57339
Goano02G0983	Chr02	- && sp|O80668|AVT1A_ARATH Amino acid transporter AVT1A OS=Arabidopsis thaliana OX=3702 GN=AVT1A PE=2 SV=2 && PF01490:Transmembrane amino acid transporter protein	1.70944	-2.58228	0.000132042	3.10187	-1.69172	0.00124212	6.10483	-0.714444	0.373552	14.1789	0.488753	0.545029	1.69377	-2.6025	5.75e-05	10.1175
Goano02G0055	Chr02	- && - && PF03087:Arabidopsis protein of unknown function	10.4357	2.24115	0.000132066	11.2618	2.37764	3.1e-07	7.48543	1.78631	0.00952499	5.23926	1.25729	0.124853	0.584164	-1.91788	0.0378581	2.19711
Goano02G0875	Chr02	- && sp|Q7XR84|FL3H3_ORYSJ Flavanone 3-dioxygenase 3 OS=Oryza sativa subsp. japonica OX=39947 GN=F3H-3 PE=1 SV=1 && PF14226:non-haem dioxygenase in morphine synthesis N-terminal|PF03171:2OG-Fe(II) oxygenase superfamily	26.0203	1.1313	0.000136711	21.9498	0.907772	3.92e-05	23.1921	0.987804	0.00500551	26.7113	1.17805	9.72e-07	6.79962	-0.810412	0.00265947	11.8055
Goano02G0378	Chr02	- && sp|Q8S8F9|NIC1_ARATH Nicotinamidase 1 OS=Arabidopsis thaliana OX=3702 GN=NIC1 PE=1 SV=1 && PF00857:Isochorismatase family	3.1465	4.58753	0.000158451	3.40008	4.70949	4.26e-06	2.79108	4.457	0.0082933	0.584071	2.21085	0.543199	0	-3.20035	0.558092	0.124634
Goano02G1117	Chr02	- && - && -	12.2198	-1.12876	0.000159798	13.5194	-0.960834	0.008766	16.736	-0.649306	0.300478	19.0792	-0.474014	0.392792	23.8622	-0.16643	0.643356	26.4925
Goano02G1616	Chr02	- && - && -	23.7327	1.04344	0.000173821	23.8599	1.07547	1.03e-06	18.0128	0.670577	0.0491231	20.754	0.861467	0.00436784	17.4572	0.596204	0.0360201	11.4379
Goano02G0347	Chr02	- && sp|Q9T072|BH025_ARATH Transcription factor bHLH25 OS=Arabidopsis thaliana OX=3702 GN=BHLH25 PE=2 SV=2 && PF00010:Helix-loop-helix DNA-binding domain	18.7555	1.1356	0.000175226	10.5131	0.323782	0.313183	6.28112	-0.417414	0.443771	12.2576	0.533049	0.258189	2.67615	-1.67271	0.00281679	8.46672
Goano02G1740	Chr02	- && sp|P04794|HSP14_SOYBN 17.5 kDa class I heat shock protein OS=Glycine max OX=3847 GN=HSP17.5-E PE=3 SV=1 && PF00011:Hsp20/alpha crystallin family	13.731	2.02039	0.000176549	16.96	2.34356	1.73e-10	4.90224	0.55634	0.525873	6.23427	0.891069	0.32803	5.08533	0.582384	0.411598	3.36274
Goano02G2165	Chr02	- && sp|Q9SS87|SEOB_ARATH Protein SIEVE ELEMENT OCCLUSION B OS=Arabidopsis thaliana OX=3702 GN=SEOB PE=1 SV=1 && PF14577:Sieve element occlusion C-terminus|PF14576:Sieve element occlusion N-terminus	10.0537	5.9597	0.000177959	3.94738	4.63606	2.45e-19	1.53269	3.27824	0.00733649	0.228181	0.519861	0.861634	5.41665	5.0707	3.42e-16	0.158947
Goano02G2031	Chr02	- && - && PF00638:RanBP1 domain	28.1288	1.06602	0.000185934	28.6937	1.11515	6.93e-09	22.4013	0.759068	0.00108097	19.6271	0.555711	0.136321	20.4463	0.599318	0.00354701	13.3595
Goano02G1352	Chr02	- && sp|O23255|SAHH1_ARATH Adenosylhomocysteinase 1 OS=Arabidopsis thaliana OX=3702 GN=SAHH1 PE=1 SV=1 && PF05221:S-adenosyl-L-homocysteine hydrolase|PF00670:S-adenosyl-L-homocysteine hydrolase, NAD binding domain	5.15362	1.18956	0.000186531	4.57061	1.04125	0.00720883	1.43372	-0.630579	0.351225	1.34173	-0.738888	0.403544	2.74824	0.281097	0.647138	2.24424
Goano02G0685	Chr02	- && - && PF05553:Cotton fibre expressed protein	16.7706	1.10574	0.000198921	21.2761	1.47176	1.51e-12	2.73039	-1.48779	0.0859293	5.94707	-0.377311	0.553446	20.7218	1.40821	5.5e-08	7.73262
Goano02G0040	Chr02	- && sp|Q8W2B8|SAT4_ARATH Serine acetyltransferase 4 OS=Arabidopsis thaliana OX=3702 GN=SAT4 PE=1 SV=1 && PF06426:Serine acetyltransferase, N-terminal	4.63079	-1.04037	0.000199097	5.4557	-0.781368	0.00279915	6.29055	-0.574418	0.12609	6.45238	-0.551101	0.144892	4.94497	-0.950104	0.000108432	9.46362
Goano02G1846	Chr02	- && sp|Q9LI74|CHUP1_ARATH Protein CHUP1, chloroplastic OS=Arabidopsis thaliana OX=3702 GN=CHUP1 PE=1 SV=1 && -	4.25785	1.51172	0.000208295	3.8058	1.37611	0.00517228	2.57803	0.817789	1	1.09781	-0.4301	0.687877	1.18366	-0.338378	0.669213	1.47836
Goano02G1587	Chr02	- && sp|Q9STF3|PP265_ARATH Pentatricopeptide repeat-containing protein At3g46790, chloroplastic OS=Arabidopsis thaliana OX=3702 GN=CRR2 PE=2 SV=1 && PF14432:DYW family of nucleic acid deaminases|PF13041:PPR repeat family|PF01535:PPR repeat	3.63798	1.0859	0.00022372	2.73596	0.700483	0.0369898	2.388	0.504584	0.366879	2.97485	0.808438	0.135911	5.08429	1.56667	2.14e-08	1.70079
Goano02G1514	Chr02	- && sp|Q9T096|YIPL6_ARATH Protein yippee-like At4g27745 OS=Arabidopsis thaliana OX=3702 GN=At4g27745 PE=3 SV=2 && PF03226:Yippee zinc-binding/DNA-binding /Mis18, centromere assembly	3.41236	-1.37233	0.000238694	4.42748	-0.96853	0.0090519	5.41228	-0.679199	0.136453	2.93244	-1.57476	0.0126663	3.45792	-1.3575	0.00310797	8.75207
Goano02G1403	Chr02	- && sp|A0A178VEK7|DUO1_ARATH Transcription factor DUO1 OS=Arabidopsis thaliana OX=3702 GN=DUO1 PE=1 SV=1 && PF00249:Myb-like DNA-binding domain	1.38334	5.96568	0.000240141	1.95439	6.4846	1.31e-05	1.40493	6.01173	0.00249272	0.61173	4.79732	0.0727411	0.0190745	-0.129628	1	0.018913
Goano02G1096	Chr02	- && - && -	15.9052	1.43394	0.000270912	30.274	2.38369	3.33e-16	17.1495	1.56718	0.0062861	28.6778	2.29543	7.9e-05	2.87811	-1.03333	0.0878406	5.83704
Goano02G0621	Chr02	- && sp|Q9S9Z2|MYB93_ARATH Transcription factor MYB93 OS=Arabidopsis thaliana OX=3702 GN=MYB93 PE=1 SV=1 && PF00249:Myb-like DNA-binding domain	5.10841	-1.03277	0.000306801	4.86803	-1.07892	3.6e-05	8.07875	-0.34755	0.331168	7.90851	-0.391171	0.330502	0.715744	-3.86724	4.32e-21	10.3793
Goano02G0085	Chr02	- && sp|Q0WVU0|PP278_ARATH Pentatricopeptide repeat-containing protein At3g51320 OS=Arabidopsis thaliana OX=3702 GN=At3g51320 PE=2 SV=1 && PF13041:PPR repeat family	4.73674	1.29289	0.000309984	3.88134	1.02806	0.00168089	3.23228	0.765977	0.275496	3.06388	0.674904	0.210996	3.09681	0.675096	0.0865992	1.92027
Goano02G1630	Chr02	- && sp|O48818|EXPA4_ARATH Expansin-A4 OS=Arabidopsis thaliana OX=3702 GN=EXPA4 PE=1 SV=1 && PF03330:Lytic transglycolase|PF01357:Pollen allergen	24.9557	1.43238	0.000324289	9.37399	0.0489041	0.888772	5.86419	-0.624123	0.306934	5.25671	-0.79619	0.104133	14.5275	0.654581	0.0414063	9.12975
Goano02G1752	Chr02	- && - && -	5.19219	1.53146	0.000355588	3.67477	1.05664	0.0229842	1.64629	-0.103038	0.959604	3.87393	1.11956	0.114294	5.5448	1.62198	0.000318177	1.78613
Goano02G0919	Chr02	- && sp|Q0WPW4|ACCO5_ARATH 1-aminocyclopropane-1-carboxylate oxidase 5 OS=Arabidopsis thaliana OX=3702 GN=At1g77330 PE=2 SV=1 && PF14226:non-haem dioxygenase in morphine synthesis N-terminal|PF03171:2OG-Fe(II) oxygenase superfamily	8.68368	2.1686	0.000412452	3.591	0.927607	0.0392077	4.11317	1.12398	0.202981	1.53654	-0.309197	0.770059	1.93163	0.00181601	0.998708	1.90756
Goano02G0056	Chr02	- && - && PF03087:Arabidopsis protein of unknown function	5.35566	3.23022	0.000420935	3.92211	2.81352	0.000451722	1.81956	1.70388	0.298559	0	-5.71025	0.0736533	0.17485	-1.70334	0.500245	0.564425
Goano02G0373	Chr02	- && sp|Q8H1D6|RBK1_ARATH Receptor-like cytosolic serine/threonine-protein kinase RBK1 OS=Arabidopsis thaliana OX=3702 GN=RBK1 PE=1 SV=1 && PF00069:Protein kinase domain	1.18126	2.80266	0.00042934	2.81588	4.08206	1.67e-13	1.835	3.46272	0.000249657	0.864041	2.36434	0.100071	0.272787	0.687467	0.681276	0.168172
Goano02G2145	Chr02	- && sp|Q1JPM5|OFT30_ARATH O-fucosyltransferase 30 OS=Arabidopsis thaliana OX=3702 GN=OFUT30 PE=2 SV=1 && -	9.14937	1.21021	0.000525859	10.659	1.45286	5.73e-08	6.44412	0.727733	0.093394	5.19718	0.403843	0.421282	3.11883	-0.349009	0.41303	3.93216
Goano02G1426	Chr02	- && sp|Q9SI74|PMI10_ARATH Pectinesterase inhibitor 10 OS=Arabidopsis thaliana OX=3702 GN=PMEI10 PE=2 SV=1 && PF04043:Plant invertase/pectin methylesterase inhibitor	6.19917	3.58358	0.000544971	5.81578	3.51934	1.13e-06	2.16473	2.09309	0.188786	0.147733	-1.78937	0.58529	0.250341	-1.0611	0.667467	0.512121
Goano02G2088	Chr02	- && - && PF14368:Probable lipid transfer	355.348	3.12221	0.00072164	268.552	2.7534	1.39e-48	299.625	2.91436	1	311.52	2.95523	2.24e-43	166.667	2.03832	7.52e-27	40.1733
Goano02G0122	Chr02	- && - && PF00903:Glyoxalase/Bleomycin resistance protein/Dioxygenase superfamily	1.49149	-1.67651	0.000912081	0.542871	-3.11554	4.54e-06	0.885207	-2.4047	0.00286808	2.98038	-0.665446	0.373074	0.77509	-2.6309	2.05e-06	4.73
Goano02G0505	Chr02	- && - && -	3.20458	3.44314	0.000930125	75.5828	7.98938	3.83e-52	2.11989	2.88633	0.0760669	0.142504	-1.01227	0.85298	5.49099	4.21061	9.16e-07	0.285311
Goano02G1738	Chr02	- && sp|Q9XES1|ECA4_ARATH Calcium-transporting ATPase 4, endoplasmic reticulum-type OS=Arabidopsis thaliana OX=3702 GN=ECA4 PE=2 SV=2 && PF00689:Cation transporting ATPase, C-terminus|PF00702:haloacid dehalogenase-like hydrolase|PF00122:E1-E2 ATPase|PF132	2.47311	1.12458	0.000963899	2.21519	0.993824	0.00115857	1.95831	0.817653	0.0698667	1.18029	0.0748065	0.93299	0.790724	-0.521954	0.316674	1.12171
Goano02G1873	Chr02	- && sp|Q8LBW3|LBD12_ARATH LOB domain-containing protein 12 OS=Arabidopsis thaliana OX=3702 GN=LBD12 PE=1 SV=2 && PF03195:Lateral organ boundaries (LOB) domain	6.79072	2.9649	0.000986188	4.08315	2.26375	0.00182366	1.71185	1.01602	0.673595	3.0662	1.84298	0.13824	4.56458	2.39903	0.00482832	0.852308
Goano02G1398	Chr02	- && sp|Q8VY90|EF105_ARATH Ethylene-responsive transcription factor ERF105 OS=Arabidopsis thaliana OX=3702 GN=ERF105 PE=2 SV=1 && PF00847:AP2 domain	44.7353	-1.13474	0.00108418	58.3655	-0.731972	0.0012191	32.1339	-1.59257	2.74e-07	64.6282	-0.597113	0.0180617	13.86	-2.83157	7.03e-44	97.8493
Goano02G1817	Chr02	- && sp|Q9FJH7|NRT23_ARATH High affinity nitrate transporter 2.3 OS=Arabidopsis thaliana OX=3702 GN=NRT2.3 PE=1 SV=1 && PF07690:Major Facilitator Superfamily	2.33771	1.74162	0.00114871	3.30067	2.2624	1.65e-06	5.01364	2.86797	0.00059866	1.7637	1.3475	0.123038	0.705218	0.0161126	0.988483	0.691236
Goano02G0451	Chr02	- && - && -	5.57452	-1.15712	0.00135673	9.32044	-0.394653	0.146267	9.25969	-0.403815	0.288121	13.5185	0.129696	0.827396	5.11117	-1.28799	1.05e-06	12.3717
Goano02G1395	Chr02	- && sp|Q05737|YPTM2_MAIZE GTP-binding protein YPTM2 OS=Zea mays OX=4577 GN=YPTM2 PE=2 SV=1 && PF00071:Ras family	1.18002	-1.6997	0.00142746	1.42339	-1.39634	0.00162897	3.58568	-0.0633793	0.938999	1.84451	-1.03506	0.0853382	1.85161	-1.04577	0.0224228	3.78799
Goano02G0248	Chr02	- && sp|Q9SND4|HEC2_ARATH Transcription factor HEC2 OS=Arabidopsis thaliana OX=3702 GN=HEC2 PE=1 SV=1 && PF00010:Helix-loop-helix DNA-binding domain	3.88134	1.93357	0.00152217	3.25016	1.699	0.00139766	1.65676	0.725644	0.440819	0.278403	-1.86678	0.269338	0.629416	-0.703849	0.488059	1.01387
Goano02G1816	Chr02	- && sp|O82811|NRT21_ARATH High-affinity nitrate transporter 2.1 OS=Arabidopsis thaliana OX=3702 GN=NRT2.1 PE=1 SV=1 && PF07690:Major Facilitator Superfamily	3.82897	-1.53514	0.00157487	1.98194	-2.46437	2.14e-16	1.68629	-2.69379	0.000706115	0.739934	-3.89842	1.46e-16	0.0102737	-9.98962	3.78e-15	11.0063
Goano02G1435	Chr02	- && - && -	5.62908	2.12332	0.00159301	5.04059	1.98104	0.000132932	2.48697	0.961533	0.417662	2.94665	1.19407	0.225886	2.32052	0.83648	0.279236	1.28972
Goano02G2208	Chr02	- && sp|O49697|NAC71_ARATH NAC domain-containing protein 71 OS=Arabidopsis thaliana OX=3702 GN=NAC071 PE=2 SV=1 && PF02365:No apical meristem (NAM) protein	2.73999	1.82037	0.00166801	4.25112	2.47493	5.98e-05	3.02019	1.98078	0.028034	1.38895	0.847984	0.382713	3.36147	2.10678	1.83e-06	0.773111
Goano02G1418	Chr02	- && sp|P80065|INVB_DAUCA Beta-fructofuranosidase, soluble isoenzyme I OS=Daucus carota OX=4039 GN=INV*DC4 PE=1 SV=2 && PF08244:Glycosyl hydrolases family 32 C terminal|PF11837:Domain of unknown function (DUF3357)|PF00251:Glycosyl hydrolases family 32 N-t	4.47483	-1.29986	0.00179155	2.74974	-1.98441	6.9e-15	4.03358	-1.43004	0.000136691	2.76997	-1.98447	9.93e-08	0.449787	-4.63319	9.51e-35	10.9719
Goano02G0798	Chr02	- && sp|Q9M9E2|PPR45_ARATH Pentatricopeptide repeat-containing protein At1g15510, chloroplastic OS=Arabidopsis thaliana OX=3702 GN=PCMP-H73 PE=1 SV=1 && PF14432:DYW family of nucleic acid deaminases|PF13041:PPR repeat family	0.95046	1.62603	0.00200612	0.521962	0.788297	0.288204	0.488517	0.691515	0.524251	1.50373	2.30153	3.51e-05	1.3492	2.13114	1.66e-05	0.305983
Goano02G0319	Chr02	- && sp|Q9LZP8|BZP53_ARATH bZIP transcription factor 53 OS=Arabidopsis thaliana OX=3702 GN=BZIP53 PE=1 SV=1 && PF00170:bZIP transcription factor	12.3499	1.13218	0.00204428	17.6661	1.66993	1.28e-11	5.38297	-0.0439667	0.957111	3.26821	-0.776768	0.136688	1.18827	-2.24994	4.15e-06	5.60507
Goano02G0632	Chr02	- && sp|Q6JN46|EIX2_SOLLC Receptor-like protein EIX2 OS=Solanum lycopersicum OX=4081 GN=EIX2 PE=1 SV=2 && PF13855:Leucine rich repeat|PF08263:Leucine rich repeat N-terminal domain	1.21485	-1.27316	0.0020454	1.17339	-1.30544	7.49e-05	1.63441	-0.823472	0.0781626	1.37616	-1.0856	0.0269938	1.57499	-0.905153	0.00493294	2.92124
Goano02G1231	Chr02	- && sp|Q9FLJ4|PP440_ARATH Pentatricopeptide repeat-containing protein At5g61400 OS=Arabidopsis thaliana OX=3702 GN=At5g61400 PE=2 SV=1 && PF12854:PPR repeat|PF13041:PPR repeat family	1.76613	1.32456	0.00206736	1.1693	0.753634	0.173906	0.969372	0.486302	0.577885	0.893442	0.356623	0.753031	1.0365	0.552618	0.38221	0.698449
Goano02G2100	Chr02	- && sp|Q9FWX2|NAC7_ARATH NAC domain-containing protein 7 OS=Arabidopsis thaliana OX=3702 GN=NAC007 PE=1 SV=2 && PF02365:No apical meristem (NAM) protein	2.20019	1.58253	0.00209744	1.55122	1.10034	0.0494536	1.27493	0.818005	0.363948	0.383667	-0.929563	0.435422	2.0141	1.44944	0.0278715	0.731509
Goano02G2115	Chr02	- && sp|Q05085|PTR7_ARATH Protein NRT1/ PTR FAMILY 6.3 OS=Arabidopsis thaliana OX=3702 GN=NPF6.3 PE=1 SV=1 && PF00854:POT family	7.35471	-1.19692	0.00249293	3.77743	-2.13131	7.86e-15	4.05826	-2.02448	1.29e-08	5.17471	-1.68788	2.47e-06	0.633818	-4.72976	1.72e-35	16.6846
Goano02G1145	Chr02	- && - && -	0.438371	5.96788	0.00268775	0.254737	5.21389	0.0448556	0	NA	NA	0.532846	6.26931	0.00307393	0.129031	4.20445	0.263063	0
Goano02G0163	Chr02	- && sp|Q8L5Y0|VPS39_ARATH Vacuolar sorting protein 39 OS=Arabidopsis thaliana OX=3702 GN=VPS39 PE=1 SV=1 && PF10366:Vacuolar sorting protein 39 domain 1|PF10367:Vacuolar sorting protein 39 domain 2|PF00780:CNH domain	1.4777	1.98847	0.00278008	1.14905	1.64483	0.00489529	0.322731	-0.184327	0.909605	0.204371	-0.854262	0.588063	0.190725	-0.966295	0.339556	0.370083
Goano02G1943	Chr02	- && sp|Q8LPH6|MYB86_ARATH Transcription factor MYB86 OS=Arabidopsis thaliana OX=3702 GN=MYB86 PE=2 SV=1 && PF00249:Myb-like DNA-binding domain	7.35243	1.62935	0.00296872	0.339938	-2.76764	0.00126115	2.23556	-0.0529128	1	1.28805	-0.865779	0.392026	4.22152	0.83251	0.357836	2.34377
Goano02G1421	Chr02	- && sp|O22149|PME17_ARATH Probable pectinesterase/pectinesterase inhibitor 17 OS=Arabidopsis thaliana OX=3702 GN=PME17 PE=2 SV=2 && PF04043:Plant invertase/pectin methylesterase inhibitor|PF01095:Pectinesterase	0.340345	5.88528	0.00307937	0.432317	6.25964	0.000544316	0.389695	6.11028	0.0136774	0.227964	5.32273	0.132911	0.166811	4.85979	0.1136	0
Goano02G2255	Chr02	- && - && -	1.81816	5.97278	0.00320857	2.75407	6.59103	8.1e-05	0.29044	3.34367	1	0	NA	NA	0	NA	NA	0
Goano02G1306	Chr02	- && - && -	1.19326	5.83692	0.00373667	2.97661	7.18037	2.21e-06	0.792381	5.26857	0.285225	0.804798	5.28081	0.158125	0	NA	NA	0
Goano02G0316	Chr02	- && sp|Q9FHP1|ACR1_ARATH ACT domain-containing protein ACR1 OS=Arabidopsis thaliana OX=3702 GN=ACR1 PE=2 SV=1 && PF01842:ACT domain	6.71432	1.23683	0.004484	11.6101	2.04806	8.76e-17	7.43795	1.40516	0.00466662	4.96926	0.81144	0.172341	2.66373	-0.105511	0.840238	2.83611
Goano02G2201	Chr02	- && sp|Q94EJ6|PMTE_ARATH Probable methyltransferase PMT14 OS=Arabidopsis thaliana OX=3702 GN=At4g18030 PE=2 SV=1 && PF03141:Putative S-adenosyl-L-methionine-dependent methyltransferase	0.70837	5.79672	0.00467575	0.107306	3.09442	0.530785	0	NA	NA	0	NA	NA	0	NA	NA	0
Goano02G2043	Chr02	- && sp|Q9LE33|HPR3_ARATH Glyoxylate/hydroxypyruvate reductase HPR3 OS=Arabidopsis thaliana OX=3702 GN=HPR3 PE=2 SV=1 && PF00389:D-isomer specific 2-hydroxyacid dehydrogenase, catalytic domain	2.84279	-1.35578	0.00473314	2.37598	-1.59792	0.00187866	3.02678	-1.24058	0.0692582	1.63567	-2.14023	0.00297478	1.09361	-2.73589	1.18e-07	7.22402
Goano02G1958	Chr02	- && - && -	6.9005	2.44975	0.00475081	9.371	2.91163	4.16e-05	9.92049	3.00401	0.00455163	7.33905	2.55544	0.0164712	2.31628	0.88768	0.5682	1.23567
Goano02G0226	Chr02	- && - && -	0.182984	-4.24122	0.00506216	0.207832	-4.02012	0.00689262	0	-6.47404	0.00191214	0	-6.60825	0.00115248	0	-6.7974	0.000120251	3.4588
Goano02G1612	Chr02	- && sp|O81077|ABAH2_ARATH Abscisic acid 8'-hydroxylase 2 OS=Arabidopsis thaliana OX=3702 GN=CYP707A2 PE=2 SV=1 && PF00067:Cytochrome P450	1.58994	-1.90079	0.00509696	5.00966	-0.22806	0.529996	4.05728	-0.531887	0.337311	5.00357	-0.242875	0.689243	0.478748	-3.63474	3.98e-11	5.92678
Goano02G0789	Chr02	- && - && -	4.38047	2.97777	0.0056095	2.98705	2.46087	0.0545935	0.0636007	-2.97441	0.533636	0.656861	0.268495	0.95408	4.13017	2.89757	0.0104798	0.542266
Goano02G0545	Chr02	- && - && -	0.729577	-2.67972	0.00567653	1.47733	-1.64317	0.0550629	1.60964	-1.5155	0.368695	5.2387	0.1739	0.93251	1.21618	-1.94614	0.0407546	4.65342
Goano02G1103	Chr02	- && sp|R4HZ96|D27_MEDTR Beta-carotene isomerase D27, chloroplastic OS=Medicago truncatula OX=3880 GN=D27 PE=1 SV=1 && PF13225:Domain of unknown function (DUF4033)	0.156674	-3.5157	0.00642227	0.0498712	-5.10103	0.000511758	1.32584	-0.396131	0.836251	0.400157	-2.14206	0.199597	0	-7.29383	1.05e-05	1.75873
Goano02G1960	Chr02	- && - && -	6.18989	2.40739	0.00642462	11.3077	3.29226	1.18e-06	15.1812	3.72062	3.89e-08	8.65522	2.89767	0.00151706	2.36349	1.01445	0.4235	1.15827
Goano02G0215	Chr02	- && sp|Q8L3W1|VRN1_ARATH B3 domain-containing transcription factor VRN1 OS=Arabidopsis thaliana OX=3702 GN=VRN1 PE=1 SV=1 && PF02362:B3 DNA binding domain	0.751159	5.79604	0.00694113	0.406588	4.9439	0.0714938	0.665127	5.65456	0.0970844	0	NA	NA	0	NA	NA	0
Goano02G1308	Chr02	- && - && PF05553:Cotton fibre expressed protein	6.56404	1.27193	0.00694373	5.25676	0.973377	0.0330914	4.35962	0.703883	0.292459	1.65557	-0.708295	0.498679	5.40439	0.9833	0.0592395	2.70374
Goano02G0084	Chr02	- && sp|Q08CG8|RNF44_DANRE RING finger protein 44 OS=Danio rerio OX=7955 GN=rnf44 PE=2 SV=1 && PF13639:Ring finger domain	3.81072	1.95214	0.00749462	1.38377	0.518851	0.627046	1.15641	0.265623	0.922959	0.462859	-1.07292	0.651495	1.18756	0.27021	0.837629	0.969559
Goano02G1671	Chr02	- && sp|P27322|HSP72_SOLLC Heat shock cognate 70 kDa protein 2 OS=Solanum lycopersicum OX=4081 GN=HSC-2 PE=2 SV=1 && PF00012:Hsp70 protein	0.2691	5.75173	0.00820452	0.227176	5.52651	0.0212706	0.227006	5.52586	0.121941	0	NA	NA	0	NA	NA	0
Goano02G1503	Chr02	- && sp|Q6NMC6|ABIL3_ARATH Protein ABIL3 OS=Arabidopsis thaliana OX=3702 GN=ABIL3 PE=2 SV=1 && PF12776:Myb/SANT-like DNA-binding domain|PF13359:DDE superfamily endonuclease	1.39164	1.5298	0.00836964	3.22777	2.77353	1.63e-15	3.5803	2.92257	2.14e-07	2.43703	2.35408	7.02e-07	5.0966	3.40409	8.73e-26	0.477839
Goano02G1724	Chr02	- && sp|Q9M3C8|DIR24_ARATH Dirigent protein 24 OS=Arabidopsis thaliana OX=3702 GN=DIR24 PE=2 SV=1 && PF03018:Dirigent-like protein	0.281503	-2.39704	0.00842192	0.825518	-0.83144	0.257076	0.491881	-1.57334	0.329326	1.15647	-0.351826	0.772022	0.154876	-3.24994	0.000870283	1.47836
Goano02G1640	Chr02	- && - && -	3.68318	1.31877	0.00844174	3.40625	1.2269	0.00657624	1.66065	0.196216	0.892802	2.17956	0.57538	0.686723	2.86163	0.9513	0.0801228	1.4632
Goano02G0237	Chr02	- && - && PF13499:EF-hand domain pair	8.14842	1.49802	0.00900053	19.3686	2.76405	1.98e-15	10.1616	1.83916	0.00316414	6.24636	1.12362	0.10976	1.14659	-1.33805	0.100427	2.86108
Goano02G1834	Chr02	- && - && PF07795:Protein of unknown function (DUF1635)	10.162	1.10138	0.010881	5.51869	0.249172	0.440256	8.94262	0.948461	0.0090946	5.11754	0.129097	0.842819	8.92853	0.917518	0.000344828	4.67797
Goano02G0098	Chr02	- && sp|C0HJB3|MANA_CANEN Alpha-mannosidase OS=Canavalia ensiformis OX=3823 PE=1 SV=1 && PF07748:Glycosyl hydrolases family 38 C-terminal domain|PF09261:Alpha mannosidase middle domain|PF01074:Glycosyl hydrolases family 38 N-terminal domain|PF17677:Glycos	0.267268	4.5824	0.0114973	0.420257	5.23809	0.000356674	0.979386	6.45951	1.96e-05	0.0178843	0.741829	1	0.332934	4.88222	0.00196761	0.0105957
Goano02G1380	Chr02	- && sp|Q84WM7|PPME1_ARATH Pectinesterase PPME1 OS=Arabidopsis thaliana OX=3702 GN=PPME1 PE=1 SV=1 && PF01095:Pectinesterase	0.502993	5.84198	0.0115426	0.177999	4.38016	0.18111	0	NA	NA	0	NA	NA	0	NA	NA	0
Goano02G0937	Chr02	- && sp|H6WS93|PDR1_PETAX Pleiotropic drug resistance protein 1 OS=Petunia axillaris OX=33119 GN=PDR1 PE=2 SV=1 && PF00005:ABC transporter|PF01061:ABC-2 type transporter|PF08370:Plant PDR ABC transporter associated|PF14510:ABC-transporter N-terminal	2.3673	2.01866	0.0117235	0.691143	0.271062	0.67597	0.511779	-0.161117	0.93981	0.0423024	-3.78119	0.00605307	0.332081	-0.810961	0.239868	0.578673
Goano02G0464	Chr02	- && - && -	0.72897	-1.4007	0.0120288	8.89289	2.23128	8.23e-14	18.3946	3.28122	1.15e-18	26.1589	3.77592	2.44e-26	0.338418	-2.50439	9.63e-05	1.91149
Goano02G1994	Chr02	- && sp|Q9LFT0|TBL19_ARATH Protein trichome birefringence-like 19 OS=Arabidopsis thaliana OX=3702 GN=TBL19 PE=3 SV=1 && PF14416:PMR5 N terminal Domain|PF13839:GDSL/SGNH-like Acyl-Esterase family found in Pmr5 and Cas1p	3.91082	1.30322	0.0122094	6.14965	1.97942	2.25e-07	1.41534	-0.137807	0.931582	1.85423	0.236995	0.829682	12.6908	2.99624	3.81e-17	1.57412
Goano02G1281	Chr02	- && sp|Q6E6S7|AP1_VITVI Agamous-like MADS-box protein AP1 OS=Vitis vinifera OX=29760 GN=AP1 PE=2 SV=1 && PF01486:K-box region|PF00319:SRF-type transcription factor (DNA-binding and dimerisation domain)	1.36496	2.45476	0.0134996	1.05331	2.10987	0.0201753	0.814919	1.74438	0.173443	0.497463	1.02412	0.681154	1.16228	2.22417	0.0214533	0.244239
Goano02G1838	Chr02	- && - && -	0.968885	3.13213	0.0141633	0.492765	2.17674	0.17862	0.451116	2.05279	0.51444	0.191403	0.808915	0.877223	0.0990841	-0.151221	0.967316	0.109516
Goano02G1974	Chr02	- && sp|Q6VAA6|U74G1_STERE UDP-glycosyltransferase 74G1 OS=Stevia rebaudiana OX=55670 GN=UGT74G1 PE=1 SV=1 && -	3.52192	1.55307	0.0154985	5.74656	2.28007	8.82e-06	5.64046	2.25381	0.00127694	6.51459	2.44928	2.49e-05	1.65501	0.46088	0.635748	1.19414
Goano02G2036	Chr02	- && sp|Q7XA42|RGA1_SOLBU Putative disease resistance protein RGA1 OS=Solanum bulbocastanum OX=147425 GN=RGA1 PE=2 SV=2 && PF13855:Leucine rich repeat|PF00931:NB-ARC domain|PF18052:Rx N-terminal domain	1.86471	1.39481	0.0158814	0.865239	0.31137	0.669146	0.549734	-0.340427	0.775468	1.67692	1.25592	0.0923308	1.53545	1.11388	0.0579187	0.703862
Goano02G0573	Chr02	- && - && -	7.01934	1.0299	0.0159158	6.07308	0.841718	0.0201935	3.88395	0.197621	0.802994	4.22759	0.307257	0.741672	7.39506	1.0979	0.000569633	3.41819
Goano02G1931	Chr02	- && - && -	15.4424	1.35012	0.0169776	22.4879	1.91191	1.82e-08	12.1594	1.02389	0.410017	10.8445	0.846686	0.222598	5.78252	-0.0765781	0.915914	6.04387
Goano02G0778	Chr02	- && sp|Q9LW86|SUT34_ARATH Probable sulfate transporter 3.4 OS=Arabidopsis thaliana OX=3702 GN=SULTR3;4 PE=2 SV=1 && PF00916:Sulfate permease family|PF01740:STAS domain	1.20878	1.96169	0.0170515	0.379591	0.32037	0.780729	0.738859	1.28352	0.25266	0.409982	0.421604	0.800684	0.993032	1.68054	0.0332119	0.305745
Goano02G0432	Chr02	- && sp|G3FIN9|UGTK5_MANES Linamarin synthase 2 OS=Manihot esculenta OX=3983 GN=UGT85K5 PE=1 SV=1 && PF00201:UDP-glucoronosyl and UDP-glucosyl transferase	2.29081	1.64009	0.0185653	9.64636	3.73093	3.75e-21	2.69728	1.90118	0.0139513	3.38003	2.21392	0.00427037	13.9159	4.23358	3.17e-23	0.726214
Goano02G0079	Chr02	- && sp|Q43872|PER64_ARATH Peroxidase 64 OS=Arabidopsis thaliana OX=3702 GN=PER64 PE=1 SV=1 && PF00141:Peroxidase	11.1251	1.11838	0.0188826	2.52661	-0.988504	0.012841	5.1142	0.0303033	0.984409	0.974092	-2.37814	0.000233192	7.24393	0.504561	0.609617	5.06016
Goano02G1100	Chr02	- && sp|F4JY11|CAND7_ARATH Protein CANDIDATE G-PROTEIN COUPLED RECEPTOR 7 OS=Arabidopsis thaliana OX=3702 GN=CAND7 PE=2 SV=1 && PF06814:Lung seven transmembrane receptor	1.50766	1.37369	0.019116	0.105191	-2.42554	0.0291985	0.702223	0.299348	0.856475	0.467903	-0.29929	0.835057	0.616369	0.079536	0.938674	0.577197
Goano02G1986	Chr02	- && sp|F4I3P9|MURE_ARATH UDP-N-acetylmuramoyl-L-alanyl-D-glutamate--2,6-diaminopimelate ligase MurE homolog, chloroplastic OS=Arabidopsis thaliana OX=3702 GN=MURE PE=1 SV=1 && PF01225:Mur ligase family, catalytic domain|PF08245:Mur ligase middle domain|P	5.53648	1.22791	0.0215812	1.74744	-0.404792	0.404642	1.29775	-0.833932	0.339628	3.38981	0.537318	0.290409	7.54184	1.67504	1.8e-08	2.33732
Goano02G0012	Chr02	- && sp|Q9FKY4|PILS7_ARATH Protein PIN-LIKES 7 OS=Arabidopsis thaliana OX=3702 GN=PILS7 PE=2 SV=1 && -	68.1847	1.10248	0.0225899	287.368	3.20002	6.32e-14	293.449	3.23095	9.27e-19	182.993	2.53574	4.15e-14	8.79474	-1.85587	0.000233462	31.5961
Goano02G0681	Chr02	- && sp|O82632|GATA9_ARATH GATA transcription factor 9 OS=Arabidopsis thaliana OX=3702 GN=GATA9 PE=2 SV=1 && PF00320:GATA zinc finger	3.27305	1.76523	0.0268253	0.919056	-0.0353062	0.980475	1.82008	0.95026	0.619889	0.274725	-1.79135	0.307544	1.74926	0.861483	0.286219	0.950078
Goano02G1807	Chr02	- && - && -	6.71208	1.47851	0.0293977	0.367415	-2.67726	0.020197	0.83904	-1.50343	0.248239	0	-6.67086	0.000460964	3.5977	0.569747	0.612002	2.40424
Goano02G0362	Chr02	- && - && -	2.59561	1.34483	0.0296009	1.75924	0.812819	0.240967	1.75159	0.806609	0.40289	1.79128	0.826531	0.340673	3.52868	1.79192	0.00059056	1.01131
Goano02G0287	Chr02	- && - && -	1.61871	3.28251	0.034973	0.578484	1.81557	0.426691	0.699291	2.08527	0.498276	0.169073	0.0235866	0.997083	0.122505	-0.454763	0.901135	0.167249
Goano02G0578	Chr02	- && sp|Q9SFF9|GL17_ARATH Germin-like protein subfamily 1 member 7 OS=Arabidopsis thaliana OX=3702 GN=At3g05950 PE=2 SV=1 && PF00190:Cupin	1.12251	2.58443	0.0352832	0.510502	1.47961	0.441304	0.288722	0.664757	0.891309	0.301889	0.717579	0.848639	0.601335	1.69152	0.279902	0.183053
Goano02G1035	Chr02	- && sp|Q1ZZU9|DIR_SINHE Dirigent protein OS=Sinopodophyllum hexandrum OX=93608 GN=DIR PE=2 SV=1 && PF03018:Dirigent-like protein	8.2681	1.15339	0.0355897	2.71964	-0.419187	0.572776	2.69238	-0.434228	0.69338	0.781528	-2.22993	0.0103621	8.70715	1.2274	0.00817513	3.67221
Goano02G0059	Chr02	- && sp|Q9LS04|FB187_ARATH Putative F-box protein At3g25750 OS=Arabidopsis thaliana OX=3702 GN=At3g25750 PE=4 SV=2 && PF03478:Protein of unknown function (DUF295)	2.3453	-1.05169	0.0366982	3.73539	-0.361507	0.448918	3.4866	-0.458021	0.46825	5.60013	0.211834	0.741316	4.77118	-0.0337997	0.950172	4.836
Goano02G0043	Chr02	- && sp|Q9SEY5|AAE2_ARATH Isovalerate--CoA ligase AAE2 OS=Arabidopsis thaliana OX=3702 GN=AAE2 PE=1 SV=1 && PF00501:AMP-binding enzyme|PF13193:AMP-binding enzyme C-terminal domain	0.329954	-1.87606	0.03732	0.954904	-0.324078	0.633083	0.297858	-2.00567	0.0408987	0.780532	-0.630975	0.542145	0.416793	-1.55193	0.0299251	1.20985
Goano02G0472	Chr02	- && sp|Q9SJY5|PUMP5_ARATH Mitochondrial uncoupling protein 5 OS=Arabidopsis thaliana OX=3702 GN=PUMP5 PE=2 SV=1 && PF00153:Mitochondrial carrier protein	1.64064	-1.14323	0.0378255	1.66746	-1.09908	0.00959414	1.41856	-1.32825	0.101962	1.26611	-1.50618	0.0036776	0.308513	-3.57542	1.95e-06	3.59469
Goano02G0882	Chr02	- && - && PF13456:Reverse transcriptase-like	1.44139	2.85602	0.043424	2.70137	3.79388	0.000954552	1.82436	3.22186	0.137825	0.608661	1.62501	0.676434	0.0363687	-2.36959	0.558498	0.198526
Goano02G0416	Chr02	- && sp|Q6VAB3|U85A8_STERE UDP-glycosyltransferase 85A8 OS=Stevia rebaudiana OX=55670 GN=UGT85A8 PE=2 SV=1 && PF00201:UDP-glucoronosyl and UDP-glucosyl transferase	0.0278247	-4.9838	0.0436518	0.19976	-2.23598	0.22616	0.0632964	-3.87697	0.207148	0	-5.86951	0.0504067	0	-6.05708	0.0103388	0.938912
Goano02G1123	Chr02	- && - && -	2.47139	2.94577	0.0443301	1.62094	2.35624	0.163863	0	-2.99411	1	0	-3.12748	1	0	-3.3136	0.531345	0.319751
Goano02G2107	Chr02	- && sp|P26413|HSP70_SOYBN Heat shock 70 kDa protein OS=Glycine max OX=3847 GN=HSP70 PE=3 SV=1 && PF00012:Hsp70 protein	0.0804792	-2.75124	0.0444753	0.430528	-0.324582	0.757018	0.181556	-1.56201	0.412599	1.37567	1.34268	0.263983	0	-6.8929	6.94e-05	0.540634
Goano02G1180	Chr02	- && - && PF06813:Nodulin-like	0.463225	-1.34665	0.044911	0.553209	-1.06162	0.08607	0.650687	-0.827908	0.296613	0.44392	-1.39285	0.0751293	0.674706	-0.803345	0.197324	1.16651
Goano02G1212	Chr02	- && sp|Q9CA54|PP122_ARATH Pentatricopeptide repeat-containing protein At1g74630 OS=Arabidopsis thaliana OX=3702 GN=PCMP-H71 PE=2 SV=1 && PF13041:PPR repeat family|PF14432:DYW family of nucleic acid deaminases	1.04651	1.18743	0.0482165	0.365363	-0.303189	0.749426	0.806073	0.837949	0.344602	1.22866	1.43177	0.046039	1.85151	2.00713	0.000143226	0.45473
Goano02G1084	Chr02	- && - && -	6.90193	1.30317	0.0487445	13.3349	2.27349	2.96e-08	11.3377	2.04256	0.0134891	10.1433	1.86616	0.00016927	11.8724	2.07775	2.51e-07	2.77621
Goano02G1151	Chr02	- && - && -	6.47293	1.03206	0.242613	432.511	7.12238	3.23e-146	23.7113	2.92932	2.74e-07	17.4128	2.46866	0.000565916	71.026	4.48408	2.31e-24	3.15242
Goano02G0676	Chr02	- && sp|Q9XIP8|CDI_ARATH Protein CDI OS=Arabidopsis thaliana OX=3702 GN=CDI PE=2 SV=1 && -	6.77988	0.559097	0.201779	50.7319	3.49369	8.34e-119	6.96259	0.628803	0.199665	2.83166	-0.682354	0.142512	16.1431	1.81365	4.32e-15	4.54891
Goano02G0857	Chr02	- && sp|Q84VY3|STAD6_ARATH Stearoyl-[acyl-carrier-protein] 9-desaturase 6, chloroplastic OS=Arabidopsis thaliana OX=3702 GN=S-ACP-DES6 PE=2 SV=2 && PF03405:Fatty acid desaturase	1.15983	-0.166319	0.849495	31.8806	4.64313	7.75e-95	1.5804	0.310689	0.762329	1.36918	0.091194	0.948315	4.20455	1.69307	6.01e-05	1.28695
Goano02G0061	Chr02	- && - && PF13716:Divergent CRAL/TRIO domain	22.0153	0.228757	0.387809	97.9517	2.40685	2.08e-75	59.7697	1.69446	1.9e-12	60.6743	1.70226	3.62e-08	19.7037	0.0663979	0.835023	18.657
Goano02G0234	Chr02	- && - && PF10607:CTLH/CRA C-terminal to LisH motif domain	34.0102	0.23928	0.35039	109.203	1.94415	4.39e-72	76.3452	1.42921	1.46e-13	52.1301	0.865017	2.84e-05	26.9055	-0.104278	0.625152	28.6349
Goano02G1908	Chr02	- && sp|O22932|CIPKB_ARATH CBL-interacting serine/threonine-protein kinase 11 OS=Arabidopsis thaliana OX=3702 GN=CIPK11 PE=1 SV=1 && PF03822:NAF domain|PF00069:Protein kinase domain	128.795	0.549149	9.29e-05	248.459	1.52162	7.86e-61	177.793	1.0402	7.01e-13	202.633	1.21545	3.44e-15	133.947	0.602618	8.16e-05	87.3278
Goano02G2086	Chr02	- && sp|Q50EX6|ODO1_PETHY MYB-like transcription factor ODO1 OS=Petunia hybrida OX=4102 GN=ODO1 PE=2 SV=1 && PF00249:Myb-like DNA-binding domain	20.1699	0.0649351	0.865031	83.5269	2.13558	9.62e-60	76.1596	2.00457	1.21e-11	98.3535	2.35976	1.02e-23	17.3862	-0.155756	0.589541	19.164
Goano02G1837	Chr02	- && sp|Q9FFB6|ZFP34_ARATH E3 ubiquitin-protein ligase RZFP34 OS=Arabidopsis thaliana OX=3702 GN=RZPF34 PE=1 SV=1 && PF13639:Ring finger domain|PF05495:CHY zinc finger|PF14599:Zinc-ribbon	6.76058	0.13182	0.799374	50.949	3.06782	1.41e-51	12.0386	0.98997	0.0363021	7.48995	0.29168	0.697852	65.6513	3.40781	6.34e-52	6.11598
Goano02G1620	Chr02	- && sp|Q9XE58|SCL14_ARATH Scarecrow-like protein 14 OS=Arabidopsis thaliana OX=3702 GN=SCL14 PE=1 SV=2 && PF03514:GRAS domain family	33.7965	0.67349	0.000355588	72.3043	1.79347	7.29e-49	46.9081	1.17041	4.34e-05	45.0485	1.09861	3.3e-11	10.6739	-0.993218	7.61e-09	21.0503
Goano02G1915	Chr02	- && sp|Q9LVM0|Y5830_ARATH Probable inactive receptor kinase At5g58300 OS=Arabidopsis thaliana OX=3702 GN=At5g58300 PE=1 SV=1 && PF13855:Leucine rich repeat|PF08263:Leucine rich repeat N-terminal domain|PF00069:Protein kinase domain	13.7616	-0.503159	0.0335801	4.0864	-2.22856	3.29e-46	11.286	-0.761217	0.0072745	8.73488	-1.14373	0.000361284	7.73758	-1.3337	4.29e-12	19.3148
Goano02G1188	Chr02	- && sp|Q9LV10|PTR53_ARATH Protein NRT1/ PTR FAMILY 2.11 OS=Arabidopsis thaliana OX=3702 GN=NPF2.11 PE=1 SV=1 && PF00854:POT family	8.82935	0.440969	0.261707	30.8131	2.26544	5.31e-46	28.0125	2.12666	5.66e-07	33.8611	2.3884	9.05e-22	2.56256	-1.35046	4.7e-05	6.47352
Goano02G1365	Chr02	- && sp|Q9FGW9|GTE10_ARATH Transcription factor GTE10 OS=Arabidopsis thaliana OX=3702 GN=GTE10 PE=1 SV=2 && PF17035:Bromodomain extra-terminal - transcription regulation|PF00439:Bromodomain	33.5389	0.733646	0.000641214	57.7422	1.53878	6.76e-45	36.0091	0.858978	0.00211431	35.0295	0.805986	1.32e-06	11.8719	-0.769505	9.63e-05	20.0466
Goano02G2251	Chr02	- && sp|Q336N8|JM706_ORYSJ Lysine-specific demethylase JMJ706 OS=Oryza sativa subsp. japonica OX=39947 GN=JMJ706 PE=2 SV=1 && PF02373:JmjC domain, hydroxylase|PF02928:C5HC2 zinc finger|PF02375:jmjN domain	46.047	0.539479	0.00898793	90.8612	1.54211	1.75e-41	70.9301	1.18617	6.48e-07	59.357	0.915745	3.71e-07	11.6466	-1.4483	2.47e-25	31.4837
Goano02G1878	Chr02	- && sp|Q56YT0|LAC3_ARATH Laccase-3 OS=Arabidopsis thaliana OX=3702 GN=LAC3 PE=2 SV=2 && PF07732:Multicopper oxidase|PF07731:Multicopper oxidase|PF00394:Multicopper oxidase	60.5334	-0.908899	0.000789308	21.9456	-2.34667	3.39e-41	55.5416	-1.00595	8.37e-05	75.5393	-0.574852	0.0600473	13.8632	-3.03515	1.51e-58	112.611
Goano02G1947	Chr02	- && sp|A7PZL3|PGLR_VITVI Probable polygalacturonase OS=Vitis vinifera OX=29760 GN=GSVIVT00026920001 PE=1 SV=1 && PF12708:Pectate lyase superfamily protein|PF00295:Glycosyl hydrolases family 28	25.3954	-0.923103	0.0114175	8.95696	-2.39631	9.49e-41	17.1553	-1.45787	2.4e-11	31.7441	-0.583276	0.00194395	111.189	1.21075	3.07e-15	47.5897
Goano02G2038	Chr02	- && sp|P46606|HD1_BRANA Homeobox protein HD1 OS=Brassica napus OX=3708 GN=HD1 PE=2 SV=1 && PF03790:KNOX1 domain|PF03791:KNOX2 domain|PF05920:Homeobox KN domain	53.2933	0.387193	0.123344	117.769	1.55292	6.5e-40	64.6229	0.688236	0.000295739	60.949	0.590453	0.00526463	43.0097	0.0724236	0.739632	40.5061
Goano02G2254	Chr02	- && sp|P10349|GPAT2_CUCMO Glycerol-3-phosphate acyltransferase ATS12, chloroplastic OS=Cucurbita moschata OX=3662 GN=ATS1;2 PE=1 SV=2 && PF01553:Acyltransferase|PF14829:Glycerol-3-phosphate acyltransferase N-terminal	15.7991	0.925992	0.000732571	37.9728	2.21329	8.13e-40	16.6476	1.02473	0.000181408	11.3884	0.463404	0.239093	9.02882	0.115229	0.764238	8.26496
Goano02G0317	Chr02	- && sp|Q9M2Y0|PSK3_ARATH Phytosulfokines 3 OS=Arabidopsis thaliana OX=3702 GN=PSK3 PE=2 SV=2 && -	31.0243	0.707861	0.0588106	75.1632	2.00284	1.15e-38	51.8781	1.46962	0.000164843	47.5859	1.33285	1.51e-06	43.2821	1.18158	2.93e-06	18.8997
Goano02G1658	Chr02	- && sp|Q9LQN6|P2C04_ARATH Probable protein phosphatase 2C 4 OS=Arabidopsis thaliana OX=3702 GN=PLL5 PE=2 SV=1 && PF00481:Protein phosphatase 2C	24.1752	0.86272	0.00128854	41.1646	1.65168	2.56e-37	46.0655	1.81489	6.71e-20	35.4326	1.42358	1.73e-11	16.2272	0.282052	0.129174	13.2227
Goano02G2097	Chr02	- && sp|P17407|21KD_DAUCA 21 kDa protein OS=Daucus carota OX=4039 PE=2 SV=1 && PF04043:Plant invertase/pectin methylesterase inhibitor	37.5449	-0.505112	0.326687	7.94739	-2.71518	9.16e-37	19.4346	-1.42385	0.000100768	14.9036	-1.81953	6.76e-08	10.0839	-2.39648	2.89e-23	52.6417
Goano02G1438	Chr02	- && sp|M1BJF6|JOKA2_SOLTU Protein JOKA2 OS=Solanum tuberosum OX=4113 GN=JOKA2 PE=1 SV=1 && PF00564:PB1 domain|PF00569:Zinc finger, ZZ type|PF16158:Ig-like domain from next to BRCA1 gene	113.606	0.342346	0.0322669	192.399	1.12561	2.11e-36	143.716	0.705951	4.98e-09	150.686	0.761165	2e-05	114.079	0.344545	0.00230467	88.9842
Goano02G0105	Chr02	- && sp|Q9FYB5|DNJ11_ARATH Chaperone protein dnaJ 11, chloroplastic OS=Arabidopsis thaliana OX=3702 GN=ATJ11 PE=1 SV=2 && PF00226:DnaJ domain	32.2347	0.172822	0.574022	109.613	1.96322	1.07e-35	63.4093	1.17403	0.000449451	70.6943	1.31776	6.42e-06	56.4562	0.979445	3.65e-05	28.3867
Goano02G0253	Chr02	- && sp|P93604|LRK10_WHEAT Rust resistance kinase Lr10 OS=Triticum aestivum OX=4565 GN=LRK10 PE=2 SV=1 && PF13947:Wall-associated receptor kinase galacturonan-binding|PF00069:Protein kinase domain	18.1295	0.826955	0.000249124	40.856	2.02158	1.06e-33	31.5096	1.64843	1.69e-07	23.9941	1.24186	1.51e-06	16.6637	0.701227	0.00134632	10.1503
Goano02G0114	Chr02	- && sp|Q147F9|AATPC_ARATH AAA-ATPase At3g50940 OS=Arabidopsis thaliana OX=3702 GN=At3g50940 PE=2 SV=1 && PF14363:Domain associated at C-terminal with AAA|PF00004:ATPase family associated with various cellular activities (AAA)	58.5384	0.913313	1.36e-05	79.4755	1.37668	1.21e-33	75.2125	1.29831	4.81e-11	74.4602	1.2707	1.22e-09	81.8335	1.39197	1.7e-28	30.8932
Goano02G1018	Chr02	- && sp|Q948U0|RBOHA_SOLTU Respiratory burst oxidase homolog protein A OS=Solanum tuberosum OX=4113 GN=RBOHA PE=1 SV=1 && PF08030:Ferric reductase NAD binding domain|PF08022:FAD-binding domain|PF08414:Respiratory burst NADPH oxidase|PF01794:Ferric reducta	21.9325	-0.847592	4.93e-05	14.4851	-1.42398	6.88e-32	35.8189	-0.116577	0.707245	53.4359	0.447457	0.0451631	24.7338	-0.678713	2.63e-06	39.228
Goano02G2232	Chr02	- && - && PF04640:PLATZ transcription factor	107.857	0.0805983	0.807245	218.899	1.12342	3.38e-30	151.868	0.59693	0.00956624	144.616	0.513106	0.0366397	108.532	0.0839297	0.752412	101.383
Goano02G2010	Chr02	- && sp|Q93Z92|RING4_ARATH E3 ubiquitin-protein ligase At4g11680 OS=Arabidopsis thaliana OX=3702 GN=At4g11680 PE=2 SV=1 && PF13639:Ring finger domain	57.9391	0.290378	0.117948	114.556	1.29772	8.65e-30	90.2732	0.955204	1.7e-09	83.125	0.822673	4.96e-06	83.593	0.81591	4.32e-09	47.0198
Goano02G0694	Chr02	- && sp|Q9CA83|MAOP4_ARATH NADP-dependent malic enzyme 4, chloroplastic OS=Arabidopsis thaliana OX=3702 GN=NADP-ME4 PE=1 SV=1 && -	31.7242	0.180849	0.427586	63.8472	1.21373	9.54e-30	57.2254	1.05703	7.98e-09	54.5881	0.975462	5.21e-08	55.3964	0.981621	3.59e-10	27.7864
Goano02G1899	Chr02	- && sp|A7NY33|PER4_VITVI Peroxidase 4 OS=Vitis vinifera OX=29760 GN=GSVIVT00023967001 PE=1 SV=1 && PF00141:Peroxidase	1.45557	0.96111	0.250164	15.4762	4.39093	2.91e-29	55.2925	6.23156	1.04e-15	89.8673	6.91627	3.23e-95	35.4458	5.55969	1.34e-49	0.743305
Goano02G0334	Chr02	&& sp|P46604|HAT22_ARATH Homeobox-leucine zipper protein HAT22 OS=Arabidopsis thaliana OX=3702 GN=HAT22 PE=1 SV=1 && PF02183:Homeobox associated leucine zipper|PF00046:'[УЪ»¶-¶ЁБї±нґпБїјЖЛг10.16.xlsx]Goano02G0334'!$A$3	112.707	0.819796	0.00343695	185.482	1.56013	1.27e-28	138.278	1.13685	5.7e-06	131.137	1.04697	8.63e-06	56.3695	-0.185724	0.384097	63.4999
Goano02G0199	Chr02	- && sp|Q9SVM0|Y3078_ARATH BTB/POZ domain-containing protein At3g50780 OS=Arabidopsis thaliana OX=3702 GN=At3g50780 PE=2 SV=1 && -	21.0205	-0.52631	0.0420961	10.5559	-1.4927	3.11e-28	17.339	-0.775181	9.99e-05	16.1475	-0.891341	1.11e-05	34.8806	0.205031	0.202559	29.9709
Goano02G2034	Chr02	- && sp|P54873|HMCS_ARATH Hydroxymethylglutaryl-CoA synthase OS=Arabidopsis thaliana OX=3702 GN=HMGS PE=1 SV=2 && PF08540:Hydroxymethylglutaryl-coenzyme A synthase C terminal|PF01154:Hydroxymethylglutaryl-coenzyme A synthase N terminal	171.157	-0.329511	0.0534938	81.8371	-1.36818	4.79e-28	109.913	-0.940813	9.15e-05	138.221	-0.624117	0.000961398	217.793	0.0172523	0.924386	213.163
Goano02G1939	Chr02	- && sp|B9N843|ACCC2_POPTR Biotin carboxylase 2, chloroplastic OS=Populus trichocarpa OX=3694 GN=POPTR_0018s14250g PE=2 SV=2 && PF02786:Carbamoyl-phosphate synthase L chain, ATP binding domain|PF02785:Biotin carboxylase C-terminal domain|PF00289:Biotin ca	28.5146	-0.534099	0.00805254	15.3548	-1.40089	2.45e-27	23.0638	-0.812782	6.74e-06	21.9431	-0.898131	0.0140722	12.0477	-1.77719	2.82e-25	40.9215
Goano02G1255	Chr02	- && sp|Q9LDD4|ARID2_ARATH AT-rich interactive domain-containing protein 2 OS=Arabidopsis thaliana OX=3702 GN=ARID2 PE=1 SV=1 && -	22.6071	0.834393	0.000466984	41.4963	1.73294	2.62e-27	25.4156	1.02695	0.000262465	24.5793	0.965396	0.00461743	11.9512	-0.0893982	0.754932	12.5991
Goano02G0076	Chr02	- && sp|Q9AQW1|REL2_ORYSJ Protein ROLLING AND ERECT LEAF 2 OS=Oryza sativa subsp. japonica OX=39947 GN=REL2 PE=2 SV=1 && PF04783:Protein of unknown function (DUF630)|PF04782:Protein of unknown function (DUF632)	10.6399	-0.266222	0.666027	1.92465	-2.69936	8.19e-26	2.25572	-2.4704	2.89e-13	4.19829	-1.58643	0.00186697	22.2915	0.806981	0.000444471	12.6259
Goano02G2096	Chr02	- && - && PF14368:Probable lipid transfer	414.96	0.581033	0.0344875	936.118	1.77913	2.21e-25	529.667	0.957816	0.00102999	616.956	1.16486	4.62e-05	130.41	-1.09236	0.0187502	275.4
Goano02G1074	Chr02	- && sp|Q9T0A0|LACS4_ARATH Long chain acyl-CoA synthetase 4 OS=Arabidopsis thaliana OX=3702 GN=LACS4 PE=2 SV=1 && PF00501:AMP-binding enzyme	96.416	-0.82555	1.35e-10	83.6665	-1.00459	8.07e-25	106.943	-0.649153	3.77e-05	103.722	-0.706477	4.07e-08	65.1367	-1.39281	6.07e-32	169.379
Goano02G0123	Chr02	- && sp|C0SVM5|BBX19_ARATH B-box zinc finger protein 19 OS=Arabidopsis thaliana OX=3702 GN=BBX19 PE=1 SV=1 && PF00643:B-box zinc finger	16.7814	-0.779621	9e-07	8.63316	-1.71606	7.12e-23	11.0686	-1.35485	5.46e-15	23.5148	-0.281303	0.390922	18.3143	-0.656392	1.4e-05	28.5882
Goano02G0855	Chr02	- && sp|Q2QY10|CBP_ORYSJ Calcium-binding protein CBP OS=Oryza sativa subsp. japonica OX=39947 GN=CBP PE=2 SV=1 && PF13405:EF-hand domain	51.6368	0.379856	0.0458439	88.6576	1.18357	7.89e-23	63.4632	0.702232	2.99e-05	70.0739	0.831915	6.45e-06	54.7289	0.46025	0.00530131	39.3996
Goano02G1286	Chr02	- && sp|Q4V398|RRT1_ARATH Rhamnogalacturonan I rhamnosyltransferase 1 OS=Arabidopsis thaliana OX=3702 GN=RRT1 PE=1 SV=1 && PF10250:GDP-fucose protein O-fucosyltransferase	13.8326	0.448516	0.0185583	24.8586	1.31782	5.32e-22	10.5781	0.0869035	0.815666	8.99801	-0.159656	0.64489	12.7293	0.325748	0.13265	10.0579
Goano02G1382	Chr02	- && sp|Q93VI4|PABN1_ARATH Polyadenylate-binding protein 1 OS=Arabidopsis thaliana OX=3702 GN=PABN1 PE=1 SV=1 && PF00076:RNA recognition motif. (a.k.a. RRM, RBD, or RNP domain)	32.6459	0.951717	7.52e-07	48.9516	1.5603	8.14e-22	39.2747	1.2433	3.63e-06	33.7917	1.01336	0.000292269	12.9106	-0.390485	0.169989	16.7548
Goano02G2194	Chr02	- && - && PF13920:Zinc finger, C3HC4 type (RING finger)	10.5171	-0.804594	0.000281307	5.21498	-1.793	2.6e-21	6.50948	-1.4733	9.33e-13	9.91265	-0.879696	0.0219088	2.0937	-3.13379	2.28e-22	18.2514
Goano02G1007	Chr02	- && sp|P31531|1A1C_SOYBN 1-aminocyclopropane-1-carboxylate synthase OS=Glycine max OX=3847 GN=ACS1 PE=2 SV=1 && PF00155:Aminotransferase class I and II	26.515	-0.962044	0.00251636	19.7984	-1.36473	1.97e-20	41.4708	-0.295981	0.383534	33.6628	-0.610391	0.00744676	18.3896	-1.49809	3.98e-27	51.4216
Goano02G1497	Chr02	- && - && -	4.54614	-0.700268	0.116576	1.66722	-2.11618	2.09e-20	2.45108	-1.55828	1.55e-05	4.63198	-0.652606	0.136905	9.5908	0.381364	0.0481121	7.29023
Goano02G1747	Chr02	- && sp|Q9LZU5|KN5D_ARATH Kinesin-like protein KIN-5D OS=Arabidopsis thaliana OX=3702 GN=KIN5D PE=3 SV=1 && PF00225:Kinesin motor domain	11.6142	-0.203443	0.562209	3.94607	-1.73384	2.89e-20	5.67631	-1.20772	9.24e-07	9.30121	-0.508453	0.129747	4.12233	-1.69793	2.87e-08	13.239
Goano02G2069	Chr02	- && - && -	9.14895	-0.00503354	0.99229	2.00862	-2.16532	2.92e-20	3.77374	-1.25188	6.79e-07	5.46279	-0.731686	0.014862	7.07648	-0.373273	0.148455	9.07784
Goano02G1892	Chr02	- && sp|Q8GYW8|SCT_ARATH Spermidine coumaroyl-CoA acyltransferase OS=Arabidopsis thaliana OX=3702 GN=SCT PE=1 SV=1 && PF02458:Transferase family	2.96774	0.233211	0.793037	11.3227	2.1788	2.16e-19	4.65281	0.899129	0.107676	4.37379	0.797194	0.125091	20.8787	3.03495	6.15e-34	2.51759
Goano02G1773	Chr02	- && - && PF12906:RING-variant domain	15.0063	0.430642	0.223593	32.9964	1.5889	2.28e-19	24.446	1.15739	2.12e-05	15.0428	0.443707	0.135245	29.8304	1.41661	3.3e-15	11.0769
Goano02G0013	Chr02	- && sp|Q9C5S2|IRE1A_ARATH Serine/threonine-protein kinase/endoribonuclease IRE1a OS=Arabidopsis thaliana OX=3702 GN=IRE1A PE=1 SV=1 && PF00069:Protein kinase domain|PF06479:Ribonuclease 2-5A	11.016	-0.20863	0.586838	30.8944	1.29964	2.41e-19	26.0288	1.05379	0.00032649	18.6175	0.556838	0.0072954	7.0942	-0.850587	3.15e-06	12.6621
Goano02G0940	Chr02	- && sp|Q6GP53|NAA50_XENLA N-alpha-acetyltransferase 50 OS=Xenopus laevis OX=8355 GN=naa50 PE=2 SV=1 && PF00583:Acetyltransferase (GNAT) family	12.1664	0.797506	0.00301166	23.9859	1.80169	2.76e-19	13.8383	1.00902	0.00371995	12.4798	0.847017	0.01561	11.0683	0.658596	0.0222946	6.94534
Goano02G1597	Chr02	- && sp|Q9SNB4|PCL1_ARATH Transcription factor LUX OS=Arabidopsis thaliana OX=3702 GN=LUX PE=1 SV=1 && PF00249:Myb-like DNA-binding domain	0.70447	0.0409004	0.969257	5.8933	3.13172	4.79e-19	2.33238	1.79511	0.00657833	0.6542	-0.0532399	0.972834	3.20336	2.22671	2.02e-06	0.678937
Goano02G1636	Chr02	- && sp|Q8L9C4|KCR1_ARATH Very-long-chain 3-oxoacyl-CoA reductase 1 OS=Arabidopsis thaliana OX=3702 GN=KCR1 PE=1 SV=1 && PF00106:short chain dehydrogenase	41.2566	-0.938726	6.54e-07	31.0576	-1.32275	6.8e-19	51.8526	-0.581667	0.00430968	41.7277	-0.908334	1.03e-05	18.0144	-2.1359	2.45e-36	78.3742
Goano02G0346	Chr02	- && sp|O49545|BAME1_ARATH Leucine-rich repeat receptor-like serine/threonine-protein kinase BAM1 OS=Arabidopsis thaliana OX=3702 GN=BAM1 PE=1 SV=1 && PF13855:Leucine rich repeat|PF07714:Protein tyrosine kinase|PF08263:Leucine rich repeat N-terminal domai	38.4273	-0.139199	0.696153	15.4872	-1.42343	6.84e-19	26.4968	-0.647181	0.0200557	25.6586	-0.70615	0.0344147	31.9857	-0.402802	0.0294216	41.9005
Goano02G1564	Chr02	- && sp|P29516|TBB8_ARATH Tubulin beta-8 chain OS=Arabidopsis thaliana OX=3702 GN=TUBB8 PE=2 SV=2 && PF03953:Tubulin C-terminal domain|PF00091:Tubulin/FtsZ family, GTPase domain	89.671	-0.114897	0.726521	32.9728	-1.53099	8.21e-19	48.88	-0.961412	2.38e-07	27.8093	-1.78835	3.17e-25	56.8396	-0.771468	0.000313013	96.1299
Goano02G1662	Chr02	- && - && -	5.75093	-0.651159	0.107512	0.816232	-3.44326	1.1e-18	2.00921	-2.13825	0.00149953	2.65493	-1.75139	1.13e-06	2.80358	-1.68732	1.61e-07	8.93613
Goano02G1882	Chr02	- && sp|Q6IEQ7|WRK24_ORYSJ WRKY transcription factor WRKY24 OS=Oryza sativa subsp. japonica OX=39947 GN=WRKY24 PE=2 SV=1 && PF03106:WRKY DNA -binding domain	117.843	0.32869	0.295266	217.814	1.23592	2.09e-18	108.156	0.226569	0.503953	124.344	0.415226	0.102863	33.4642	-1.49356	6.74e-12	93.3399
Goano02G1869	Chr02	- && sp|Q94KD0|TA15B_ARATH Transcription initiation factor TFIID subunit 15b OS=Arabidopsis thaliana OX=3702 GN=TAF15B PE=1 SV=1 && PF00076:RNA recognition motif. (a.k.a. RRM, RBD, or RNP domain)|PF00641:Zn-finger in Ran binding protein and others	16.8664	0.487244	0.0197183	25.6301	1.11414	5.58e-18	15.1253	0.354142	0.17637	16.1049	0.431516	0.0542552	13.3559	0.14656	0.464044	11.9527
Goano02G0488	Chr02	- && sp|Q9SGZ8|FLZ6_ARATH FCS-Like Zinc finger 6 OS=Arabidopsis thaliana OX=3702 GN=FLZ6 PE=1 SV=1 && PF04570:zinc-finger of the FCS-type, C2-C2	16.3293	-0.643285	0.0192662	7.01222	-1.83736	6.39e-18	4.33153	-2.53025	3.68e-12	8.15355	-1.63075	0.000147715	10.3762	-1.29858	3.76e-09	25.2843
Goano02G0121	Chr02	- && sp|C0LGS2|Y4361_ARATH Probable LRR receptor-like serine/threonine-protein kinase At4g36180 OS=Arabidopsis thaliana OX=3702 GN=At4g36180 PE=1 SV=1 && PF00069:Protein kinase domain|PF13855:Leucine rich repeat|PF08263:Leucine rich repeat N-terminal doma	3.32422	-0.450351	0.31733	0.775282	-2.5234	1.83e-17	2.35079	-0.918129	0.173844	0.653437	-2.77815	1.53e-18	3.93688	-0.202168	0.603545	4.48748
Goano02G1407	Chr02	- && - && PF13238:AAA domain	37.2621	0.324628	0.0941713	62.299	1.08928	2.9e-17	36.2325	0.308952	0.268785	30.4904	0.0462243	0.908017	32.3314	0.116108	0.512049	29.5445
Goano02G2267	Chr02	- && sp|P27774|KPPR_MESCR Phosphoribulokinase, chloroplastic OS=Mesembryanthemum crystallinum OX=3544 PE=2 SV=1 && PF00485:Phosphoribulokinase / Uridine kinase family	4.27235	0.863537	0.0654054	11.8424	2.35408	4.12e-17	6.06698	1.3921	0.00351981	5.73179	1.29642	0.00510915	5.67151	1.26764	0.00129268	2.33323
Goano02G0011	Chr02	- && sp|Q9SHL8|PILS5_ARATH Protein PIN-LIKES 5 OS=Arabidopsis thaliana OX=3702 GN=PILS5 PE=2 SV=1 && PF03547:Membrane transport protein	40.8076	0.975581	0.0218403	173.992	3.08977	4.98e-17	165.388	3.01711	1.3e-20	93.4247	2.17967	2.45e-14	6.96707	-1.58001	5.31e-05	20.6437
Goano02G1322	Chr02	- && sp|Q9SX33|ALA9_ARATH Putative phospholipid-transporting ATPase 9 OS=Arabidopsis thaliana OX=3702 GN=ALA9 PE=3 SV=1 && PF16209:Phospholipid-translocating ATPase N-terminal|PF16212:Phospholipid-translocating P-type ATPase C-terminal|PF13246:Cation tran	8.76136	-0.957006	1.09e-08	7.5568	-1.14696	8.6e-17	11.3354	-0.560659	0.00146428	8.02739	-1.07172	5.33e-05	6.96781	-1.29052	3.2e-17	16.8863
Goano02G1820	Chr02	- && sp|F4J4C8|EVN_ARATH Dolichol kinase EVAN OS=Arabidopsis thaliana OX=3702 GN=EVN PE=2 SV=1 && -	16.5054	0.144268	0.614814	33.728	1.19836	1.09e-16	26.1322	0.831313	7.27e-06	21.7536	0.553165	0.0134988	16.7804	0.164075	0.45806	14.838
Goano02G0345	Chr02	- && sp|O49545|BAME1_ARATH Leucine-rich repeat receptor-like serine/threonine-protein kinase BAM1 OS=Arabidopsis thaliana OX=3702 GN=BAM1 PE=1 SV=1 && PF13855:Leucine rich repeat|PF08263:Leucine rich repeat N-terminal domain|PF00069:Protein kinase domain	77.069	-0.234693	0.308232	43.9294	-1.02035	1.96e-16	59.4651	-0.581959	0.00328388	56.2806	-0.674244	0.0744551	73.0912	-0.311916	0.070989	89.8953
Goano02G0207	Chr02	- && sp|Q94A73|Y5656_ARATH BTB/POZ domain-containing protein At5g66560 OS=Arabidopsis thaliana OX=3702 GN=At5g66560 PE=2 SV=2 && PF03000:NPH3 family	19.4225	-0.313869	0.252738	9.09891	-1.3823	2e-16	11.0624	-1.09912	1.13e-05	15.2591	-0.64794	0.0251955	18.9483	-0.350554	0.0902317	23.9255
Goano02G0258	Chr02	- && sp|A0A068FIK2|KN4A_GOSHI Kinesin-like protein KIN-4A OS=Gossypium hirsutum OX=3635 GN=KIN4A PE=2 SV=1 && PF00225:Kinesin motor domain	15.8386	0.531793	0.00217927	27.0755	1.32926	5.13e-16	14.3666	0.416456	0.298062	11.8432	0.124285	0.782254	20.7631	0.91922	4.5e-09	10.8744
Goano02G2121	Chr02	- && sp|O81316|SCL6_ARATH Scarecrow-like protein 6 OS=Arabidopsis thaliana OX=3702 GN=SCL6 PE=1 SV=1 && PF03514:GRAS domain family	15.2927	-0.345555	0.038496	8.82507	-1.11339	1.2e-15	9.95334	-0.938645	7.01e-07	9.25926	-1.05632	3.64e-09	10.6689	-0.866527	4.71e-09	19.2675
Goano02G0615	Chr02	- && sp|O81821|HFA1B_ARATH Heat stress transcription factor A-1b OS=Arabidopsis thaliana OX=3702 GN=HSFA1B PE=1 SV=2 && PF00447:HSF-type DNA-binding	10.5606	0.484537	0.0341649	17.8338	1.26505	1.52e-15	13.6053	0.876055	0.000293041	11.541	0.624825	0.0153078	7.38239	-0.034316	0.909322	7.4871
Goano02G1954	Chr02	- && sp|Q9CAJ9|Y1385_ARATH BTB/POZ domain-containing protein At1g63850 OS=Arabidopsis thaliana OX=3702 GN=At1g63850 PE=1 SV=1 && -	9.67409	-0.065492	0.889441	2.6958	-1.88023	1.74e-15	5.26134	-0.913541	0.0395057	5.73434	-0.803187	0.00528247	18.4831	0.870989	7.25e-07	10.0111
Goano02G2099	Chr02	- && sp|O22150|SAU36_ARATH Auxin-responsive protein SAUR36 OS=Arabidopsis thaliana OX=3702 GN=SAUR36 PE=2 SV=1 && PF02519:Auxin responsive protein	6.40064	0.536562	0.248694	18.3403	2.07729	2.17e-15	9.66912	1.15617	0.00473163	10.2915	1.2333	0.00978539	5.5347	0.324439	0.502438	4.37749
Goano02G0096	Chr02	- && sp|Q9SXL4|AHK1_ARATH Histidine kinase 1 OS=Arabidopsis thaliana OX=3702 GN=AHK1 PE=1 SV=2 && PF00072:Response regulator receiver domain|PF00512:His Kinase A (phospho-acceptor) domain|PF02518:Histidine kinase-, DNA gyrase B-, and HSP90-like ATPase	26.3256	-0.337758	0.338353	15.4185	-1.0904	3.18e-15	16.5471	-0.986846	5.64e-08	10.6383	-1.637	1.46e-22	11.3556	-1.5579	1.62e-32	33.1154
Goano02G0101	Chr02	- && sp|Q0P5D8|NSUN3_BOVIN tRNA (cytosine(34)-C(5))-methyltransferase, mitochondrial OS=Bos taurus OX=9913 GN=NSUN3 PE=2 SV=1 && PF01189:16S rRNA methyltransferase RsmB/F	6.69174	0.173397	0.607819	14.8588	1.34598	4.19e-15	11.993	1.03901	1.08e-05	9.28456	0.656332	0.0099517	12.1064	1.02411	4.39e-08	5.89334
Goano02G0087	Chr02	- && sp|B6SJQ0|CNR13_MAIZE Cell number regulator 13 OS=Zea mays OX=4577 GN=CNR13 PE=2 SV=1 && PF04749:PLAC8 family	12.4095	0.484767	0.406132	2.50014	-1.79427	4.7e-15	5.03074	-0.782572	0.0849965	9.18405	0.0716729	0.871038	7.49256	-0.23702	0.423706	8.7414
Goano02G0406	Chr02	- && - && -	2.0921	1.4513	0.364731	18.9555	4.64056	4.96e-15	12.9678	4.10744	7.26e-05	12.6475	4.05532	3.2e-06	2.96691	1.95622	0.156991	0.752064
Goano02G1859	Chr02	- && sp|O65020|ETO1_ARATH Ethylene-overproduction protein 1 OS=Arabidopsis thaliana OX=3702 GN=ETO1 PE=1 SV=2 && -	20.0841	-0.948553	1.37e-11	17.4617	-1.1261	5.09e-15	31.6673	-0.265612	0.145577	26.9947	-0.509416	0.00573681	18.9782	-1.03301	4.06e-13	38.4551
Goano02G1997	Chr02	- && - && PF10358:N-terminal C2 in EEIG1 and EHBP1 proteins	29.7563	0.575696	0.145723	7.9025	-1.30758	9.07e-15	8.76503	-1.15658	5.22e-06	10.4734	-0.91301	0.00305749	18.7849	-0.0849321	0.748524	19.736
Goano02G2102	Chr02	- && sp|B0UV30|TAL_HISS2 Transaldolase OS=Histophilus somni (strain 2336) OX=228400 GN=tal PE=3 SV=1 && PF00923:Transaldolase/Fructose-6-phosphate aldolase	36.1113	-0.239624	0.335643	19.325	-1.1148	1.83e-14	28.1341	-0.571108	0.00469122	24.0337	-0.81213	3.1e-05	24.8812	-0.776489	0.000209748	42.2253
Goano02G0532	Chr02	- && sp|Q9LV93|AB5F_ARATH ABC transporter F family member 5 OS=Arabidopsis thaliana OX=3702 GN=ABCF5 PE=2 SV=1 && PF00005:ABC transporter|PF12848:ABC transporter	32.9105	0.172658	0.575247	61.9598	1.1082	2e-14	30.5014	0.0868574	0.858762	28.956	-0.00129419	0.998104	18.5321	-0.660955	7.09e-05	29.0144
Goano02G1348	Chr02	- && sp|Q9FXD8|PLY5_ARATH Probable pectate lyase 5 OS=Arabidopsis thaliana OX=3702 GN=At1g67750 PE=2 SV=2 && PF00544:Pectate lyase	88.3345	1.22834	0.092161	14.8758	-1.3108	2.86e-14	21.6993	-0.76416	0.0604062	12.9153	-1.52636	8.52e-12	51.0996	0.442889	0.020429	37.2213
Goano02G0109	Chr02	- && sp|Q9Y4A5|TRRAP_HUMAN Transformation/transcription domain-associated protein OS=Homo sapiens OX=9606 GN=TRRAP PE=1 SV=3 && -	7.74303	-0.855707	0.000185278	6.76312	-1.0291	4.13e-14	10.1698	-0.439253	0.00833453	10.5287	-0.402031	0.371475	8.95481	-0.651037	3.58e-07	13.9285
Goano02G0510	Chr02	- && sp|Q0WR59|Y5020_ARATH Probable inactive receptor kinase At5g10020 OS=Arabidopsis thaliana OX=3702 GN=At5g10020 PE=1 SV=2 && PF00069:Protein kinase domain|PF12799:Leucine Rich repeats (2 copies)|PF13855:Leucine rich repeat	10.44	-0.182601	0.562378	4.99554	-1.21884	4.76e-14	7.66805	-0.598705	0.0181265	5.68015	-1.04502	0.000281454	8.38772	-0.497136	0.0067956	11.7321
Goano02G0865	Chr02	- && sp|Q8W4A7|GUX3_ARATH Putative UDP-glucuronate:xylan alpha-glucuronosyltransferase 3 OS=Arabidopsis thaliana OX=3702 GN=GUX3 PE=2 SV=1 && PF01501:Glycosyl transferase family 8	10.2454	-0.586427	0.019222	6.13111	-1.30172	1.24e-13	10.8946	-0.470052	0.109338	10.1378	-0.587709	0.0201752	10.0051	-0.621679	0.000516606	15.2471
Goano02G0204	Chr02	- && - && PF04784:Protein of unknown function, DUF547|PF14389:Leucine-zipper of ternary complex factor MIP1	7.18547	-0.696747	0.00122792	4.01533	-1.51284	1.34e-13	8.09173	-0.501482	0.186323	7.6829	-0.588858	0.0189686	8.05079	-0.536065	0.00701233	11.5686
Goano02G0698	Chr02	- && sp|F4IB81|LYK3_ARATH LysM domain receptor-like kinase 3 OS=Arabidopsis thaliana OX=3702 GN=LYK3 PE=2 SV=1 && PF07714:Protein tyrosine kinase	26.6132	-0.507469	0.0262224	17.9394	-1.05116	1.38e-13	24.3961	-0.60609	0.00316414	31.2216	-0.263727	0.312558	32.172	-0.234517	0.222712	37.5024
Goano02G0599	Chr02	- && sp|P31687|4CL2_SOYBN 4-coumarate--CoA ligase 2 OS=Glycine max OX=3847 PE=2 SV=2 && PF00501:AMP-binding enzyme|PF13193:AMP-binding enzyme C-terminal domain	44.8154	-0.18638	0.671319	17.284	-1.53071	1.75e-13	11.2877	-2.14508	1.1e-08	18.449	-1.44921	2.11e-07	12.3655	-2.0409	0.000709494	50.4291
Goano02G0449	Chr02	- && sp|Q940J1|ATB16_ARATH Homeobox-leucine zipper protein ATHB-16 OS=Arabidopsis thaliana OX=3702 GN=ATHB-16 PE=2 SV=2 && PF02183:Homeobox associated leucine zipper|PF00046:Homeodomain	126.31	0.0683684	0.831665	59.1038	-1.00034	2.45e-13	53.926	-1.13121	4.69e-07	75.0418	-0.667975	2.35e-05	209.209	0.796296	4.2e-10	119.29
Goano02G0032	Chr02	- && sp|Q9WU70|STXB5_RAT Syntaxin-binding protein 5 OS=Rattus norvegicus OX=10116 GN=Stxbp5 PE=1 SV=1 && PF08596:Lethal giant larvae(Lgl) like, C-terminal	28.5331	0.0800625	0.803428	56.2822	1.08147	2.74e-13	30.6183	0.204905	0.379168	12.2567	-1.12975	8.02e-08	8.06421	-1.74758	4.3e-29	26.8369
Goano02G1725	Chr02	- && sp|Q58FZ0|NAKR2_ARATH Protein SODIUM POTASSIUM ROOT DEFECTIVE 2 OS=Arabidopsis thaliana OX=3702 GN=NAKR2 PE=2 SV=1 && PF00403:Heavy-metal-associated domain	16.6006	0.862994	0.0740569	31.0945	1.7887	2.75e-13	30.7143	1.772	6.96e-09	38.4863	2.0844	1.64e-09	16.5988	0.856878	0.0677423	9.09231
Goano02G2082	Chr02	- && sp|O49662|AHL24_ARATH AT-hook motif nuclear-localized protein 24 OS=Arabidopsis thaliana OX=3702 GN=AHL24 PE=2 SV=1 && PF03479:Plants and Prokaryotes Conserved (PCC) domain	14.0255	0.910354	0.00650456	25.5056	1.79702	3.82e-13	10.4239	0.506888	0.466335	8.8117	0.252091	0.642597	0.806661	-3.20159	1.04e-09	7.40331
Goano02G1949	Chr02	- && - && PF04646:Protein of unknown function, DUF604	7.64893	-0.154109	0.711238	2.51673	-1.72768	6.22e-13	3.24804	-1.35963	0.000115348	6.32239	-0.412404	0.200031	6.69208	-0.344695	0.212615	8.41836
Goano02G0509	Chr02	- && sp|Q93Y08|AB1K8_ARATH Protein ACTIVITY OF BC1 COMPLEX KINASE 8, chloroplastic OS=Arabidopsis thaliana OX=3702 GN=ABC1K8 PE=2 SV=1 && PF03109:ABC1 family	11.3942	-0.536577	0.00268491	7.34101	-1.14806	1.37e-12	6.1849	-1.39326	1e-08	11.8207	-0.471737	0.117508	6.3261	-1.38969	9.27e-17	16.4041
Goano02G1131	Chr02	- && - && -	49.7255	-0.870255	8.21e-09	43.1592	-1.0485	1.62e-12	52.2517	-0.772264	0.000226545	64.0825	-0.490488	0.0336064	36.2908	-1.3262	4.04e-22	90.13
Goano02G0160	Chr02	- && sp|Q3MHH6|PYRD2_BOVIN Pyridine nucleotide-disulfide oxidoreductase domain-containing protein 2 OS=Bos taurus OX=9913 GN=PYROXD2 PE=2 SV=1 && PF13450:NAD(P)-binding Rossmann-like domain	13.7823	-0.491452	0.0131729	7.58829	-1.3286	2e-12	8.61079	-1.1435	0.00011174	9.36537	-1.03565	7.46e-06	12.0928	-0.682718	0.000618234	19.2093
Goano02G0155	Chr02	- && - && PF00730:HhH-GPD superfamily base excision DNA repair protein	8.82224	0.876305	0.00731801	15.554	1.71806	2.24e-12	5.26012	0.155476	0.89072	7.76347	0.704203	0.103183	4.54723	-0.0825107	0.869937	4.76474
Goano02G1996	Chr02	- && sp|C0LGH8|Y1634_ARATH Probable LRR receptor-like serine/threonine-protein kinase At1g63430 OS=Arabidopsis thaliana OX=3702 GN=At1g63430 PE=1 SV=1 && PF07714:Protein tyrosine kinase|PF08263:Leucine rich repeat N-terminal domain	9.77624	-0.79551	3.91e-05	6.44298	-1.3724	2.68e-12	10.6084	-0.650773	0.0136917	13.3204	-0.335899	0.201936	10.8034	-0.653555	0.00435931	16.8225
Goano02G0261	Chr02	- && sp|Q6P1R4|DUS1L_HUMAN tRNA-dihydrouridine(16/17) synthase [NAD(P)(+)]-like OS=Homo sapiens OX=9606 GN=DUS1L PE=1 SV=1 && PF01207:Dihydrouridine synthase (Dus)	23.7648	0.614143	0.00677446	30.7885	1.01003	3e-12	26.8114	0.811801	0.00071976	25.9022	0.748844	0.0030816	20.1581	0.372102	0.0391331	15.4241
Goano02G1483	Chr02	- && - && PF13499:EF-hand domain pair	18.6808	0.17384	0.748459	46.8674	1.52042	4.28e-12	22.7754	0.480615	0.375641	34.8117	1.08037	0.0117974	2.7922	-2.56982	4.05e-10	16.4691
Goano02G0212	Chr02	- && sp|O48716|JGB_ARATH Protein JINGUBANG OS=Arabidopsis thaliana OX=3702 GN=JGB PE=1 SV=1 && -	0.934136	1.43825	0.117702	3.58357	3.39964	5.01e-12	3.30714	3.2797	5.89e-05	2.31181	2.75312	2.48e-05	0.484666	0.483371	0.707853	0.344635
Goano02G2113	Chr02	- && sp|Q940Y1|ORP2A_ARATH Oxysterol-binding protein-related protein 2A OS=Arabidopsis thaliana OX=3702 GN=ORP2A PE=2 SV=1 && PF01237:Oxysterol-binding protein|PF15413:Pleckstrin homology domain	11.8579	-0.271644	0.401915	5.13122	-1.45091	3.01e-11	5.79575	-1.27561	2.03e-07	3.91786	-1.85366	6.2e-10	9.316	-0.619442	0.000908419	14.1681
Goano02G1913	Chr02	- && sp|Q9SG92|MES17_ARATH Methylesterase 17 OS=Arabidopsis thaliana OX=3702 GN=MES17 PE=1 SV=1 && PF12697:Alpha/beta hydrolase family	16.6717	0.720786	0.0026015	23.0341	1.21172	4.62e-11	10.166	0.0320883	0.950929	11.2531	0.165476	0.781488	12.4207	0.293132	0.289403	10.0492
Goano02G0931	Chr02	- && sp|Q9C6Y3|CCA11_ARATH Cyclin-A1-1 OS=Arabidopsis thaliana OX=3702 GN=CYCA1-1 PE=1 SV=1 && PF02984:Cyclin, C-terminal domain|PF00134:Cyclin, N-terminal domain	7.14881	0.00735743	0.985817	1.82305	-1.93574	4.63e-11	3.61649	-0.948631	0.0806621	1.43978	-2.2894	1.55e-07	3.49657	-1.02408	0.0244767	7.04856
Goano02G1829	Chr02	- && sp|Q56WF8|SCP48_ARATH Serine carboxypeptidase-like 48 OS=Arabidopsis thaliana OX=3702 GN=SCPL48 PE=2 SV=2 && PF00450:Serine carboxypeptidase	24.6803	-0.186801	0.425576	10.6797	-1.36946	5e-11	15.1656	-0.861662	0.00461994	8.85837	-1.65132	1.44e-14	36.3581	0.371143	0.0228261	27.8362
Goano02G1045	Chr02	- && sp|Q9LYS2|AB10C_ARATH ABC transporter C family member 10 OS=Arabidopsis thaliana OX=3702 GN=ABCC10 PE=2 SV=2 && PF06697:Protein of unknown function (DUF1191)	8.67471	-0.378512	0.127383	5.2947	-1.06993	6.5e-11	7.9116	-0.488262	0.0902204	7.35664	-0.606476	0.0382819	4.11189	-1.45979	9.94e-15	11.208
Goano02G1674	Chr02	- && - && -	5.82312	-0.421159	0.427708	2.22686	-1.77713	1.14e-10	2.90714	-1.39084	6.06e-05	4.47317	-0.781861	0.0484226	8.57163	0.140964	0.637444	7.70059
Goano02G0371	Chr02	- && sp|Q9LSL6|DOF57_ARATH Dof zinc finger protein DOF5.7 OS=Arabidopsis thaliana OX=3702 GN=DOF5.7 PE=2 SV=1 && PF02701:Dof domain, zinc finger	3.21466	-0.223031	0.829006	0.181379	-4.36162	1.31e-10	0.51089	-2.843	0.00112983	0.774026	-2.25705	0.000415345	0.231366	-4.03318	5.66e-09	3.69596
Goano02G0762	Chr02	- && sp|Q9CA89|ROGFC_ARATH Rop guanine nucleotide exchange factor 12 OS=Arabidopsis thaliana OX=3702 GN=ROPGEF12 PE=1 SV=1 && PF03759:PRONE (Plant-specific Rop nucleotide exchanger)	2.2963	-0.876265	0.0146184	0.760294	-2.44535	1.45e-10	1.5512	-1.41505	0.0219345	2.99319	-0.480269	0.486422	0.344574	-3.60965	0.00958477	4.1776
Goano02G1269	Chr02	- && sp|Q9SD82|RFA1B_ARATH Replication protein A 70 kDa DNA-binding subunit B OS=Arabidopsis thaliana OX=3702 GN=RPA1B PE=3 SV=1 && PF01336:OB-fold nucleic acid binding domain|PF08646:Replication factor-A C terminal domain|PF04057:Replication factor-A pro	8.74786	0.0146518	0.977608	2.69028	-1.65852	1.67e-10	4.11513	-1.04414	0.00176332	3.08634	-1.47226	1.99e-05	10.084	0.220721	0.552763	8.57047
Goano02G2192	Chr02	- && sp|Q8VZM9|FLZ2_ARATH FCS-Like Zinc finger 2 OS=Arabidopsis thaliana OX=3702 GN=FLZ2 PE=1 SV=1 && PF04570:zinc-finger of the FCS-type, C2-C2	21.0134	0.874418	0.00038947	27.4164	1.28188	2.52e-10	29.0826	1.36869	6.85e-08	25.1045	1.14277	0.000269117	9.72472	-0.240963	0.506689	11.3783
Goano02G0699	Chr02	- && sp|F4IB81|LYK3_ARATH LysM domain receptor-like kinase 3 OS=Arabidopsis thaliana OX=3702 GN=LYK3 PE=2 SV=1 && PF01476:LysM domain	23.811	-0.545697	0.0260567	14.229	-1.26353	2.91e-10	25.8893	-0.397927	0.231674	23.7363	-0.536245	0.106525	29.2443	-0.25076	0.308306	34.4507
Goano02G0431	Chr02	- && - && PF13456:Reverse transcriptase-like	3.40939	0.138605	0.882957	16.8088	2.46545	3.51e-10	4.39576	0.529815	0.592186	5.97283	0.95889	0.273637	13.6358	2.13635	1.28e-06	3.07805
Goano02G0369	Chr02	- && - && PF06045:Rhamnogalacturonate lyase family|PF14683:Polysaccharide lyase family 4, domain III|PF14686:Polysaccharide lyase family 4, domain II	6.86861	-0.660167	0.0117845	24.6829	1.20725	3.62e-10	28.0789	1.39528	0.000345498	20.1644	0.90464	0.00113292	2.1143	-2.36585	9.49e-22	10.7787
Goano02G1555	Chr02	- && sp|O82797|PCNA_TOBAC Proliferating cell nuclear antigen OS=Nicotiana tabacum OX=4097 GN=PCNA PE=2 SV=1 && PF02747:Proliferating cell nuclear antigen, C-terminal domain|PF00705:Proliferating cell nuclear antigen, N-terminal domain	33.4756	0.0206069	0.96062	14.2313	-1.18635	3.84e-10	19.7703	-0.709598	0.00859128	13.7917	-1.24309	2.91e-05	32.773	-0.00913385	0.980381	32.6605
Goano02G1843	Chr02	- && - && PF03108:MuDR family transposase	43.1629	0.624056	0.0295215	68.2448	1.30902	8.72e-10	49.1981	0.838362	0.0162447	37.697	0.440706	0.265018	61.1806	1.12327	8.18e-08	27.7894
Goano02G0570	Chr02	- && - && -	12.5225	-0.68924	0.00563297	8.18554	-1.27571	1.4e-09	5.11946	-1.95156	1.72e-08	5.91575	-1.75652	4.32e-08	11.2081	-0.849805	0.000201421	19.9982
Goano02G1460	Chr02	- && sp|Q2HXL0|RBOHC_SOLTU Respiratory burst oxidase homolog protein C OS=Solanum tuberosum OX=4113 GN=RBOHC PE=1 SV=2 && PF08414:Respiratory burst NADPH oxidase|PF08030:Ferric reductase NAD binding domain|PF08022:FAD-binding domain|PF01794:Ferric reducta	9.27124	-0.126947	0.685991	3.9773	-1.32659	1.47e-09	6.45244	-0.625912	0.0170344	6.77169	-0.569074	0.0634529	5.67647	-0.839623	0.000196797	10.0565
Goano02G1166	Chr02	- && sp|Q6NPR6|TORL3_ARATH TORTIFOLIA1-like protein 3 OS=Arabidopsis thaliana OX=3702 GN=TOR1L3 PE=2 SV=1 && -	19.8483	-0.0603206	0.872583	9.9903	-1.02286	1.93e-09	14.0292	-0.531735	0.155819	14.8483	-0.463429	0.111257	14.1593	-0.54721	0.0068047	20.4862
Goano02G0433	Chr02	- && sp|G3FIN9|UGTK5_MANES Linamarin synthase 2 OS=Manihot esculenta OX=3983 GN=UGT85K5 PE=1 SV=1 && -	2.77805	1.36778	0.137345	9.52468	3.17955	2.87e-09	1.94146	0.872366	0.640298	2.47596	1.21298	0.382496	9.11765	3.08643	1.13e-07	1.07422
Goano02G0797	Chr02	- && - && -	8.91347	0.300156	0.384097	2.16375	-1.71889	2.93e-09	2.82941	-1.32861	0.00121783	2.29632	-1.64257	0.000144784	3.17965	-1.1883	4.94e-05	7.1752
Goano02G0233	Chr02	- && - && PF00685:Sulfotransferase domain	11.5258	0.419888	0.219479	20.3686	1.26369	3.08e-09	19.0915	1.17077	0.00824924	13.9205	0.702096	0.0113183	4.23783	-1.03135	0.00212394	8.56491
Goano02G1695	Chr02	- && sp|Q9FVI1|ADF2_PETHY Actin-depolymerizing factor 2 OS=Petunia hybrida OX=4102 GN=ADF2 PE=2 SV=1 && PF00241:Cofilin/tropomyosin-type actin-binding protein	45.83	0.461657	0.327328	14.9019	-1.12735	3.75e-09	24.7347	-0.394146	0.302096	20.834	-0.655219	0.0629722	51.8279	0.644044	0.00472139	32.8464
Goano02G0779	Chr02	- && sp|Q9C827|COB22_ARATH Coatomer subunit beta'-2 OS=Arabidopsis thaliana OX=3702 GN=At1g52360 PE=1 SV=1 && PF00400:WD domain, G-beta repeat|PF04053:Coatomer WD associated region	8.31298	-0.58444	0.0196648	6.07612	-1.00952	4.56e-09	9.48585	-0.365654	0.181585	14.8108	0.263915	0.33148	17.2401	0.467574	0.0155464	12.3471
Goano02G1469	Chr02	- && - && -	16.3872	-0.582586	0.033751	8.19337	-1.56217	5.96e-09	10.5937	-1.18812	0.00191432	7.83939	-1.63562	8.37e-06	13.5456	-0.862406	0.00101071	24.3625
Goano02G1967	Chr02	- && - && PF13867:Sin3 binding region of histone deacetylase complex subunit SAP30	11.4681	-0.215687	0.615176	5.41889	-1.26964	3.01e-08	5.44712	-1.26043	0.000318014	5.90404	-1.15778	4.25e-05	10.7043	-0.314679	0.260363	13.1797
Goano02G1842	Chr02	- && - && -	68.7414	0.848237	0.00205529	92.3949	1.29915	3.48e-08	57.6122	0.618597	0.0735101	64.7502	0.773692	0.00795145	84.8272	1.14752	1.59e-08	37.8837
Goano02G0497	Chr02	- && - && -	3.13492	-0.73373	0.0922236	1.16921	-2.13393	4.52e-08	1.75884	-1.54452	0.519813	2.83662	-0.867536	0.0486228	0.173516	-4.91561	4.81e-20	5.18017
Goano02G1293	Chr02	- && - && PF12341:Minichromosome loss protein, Mcl1, middle region	5.07135	0.0311466	0.938683	2.15468	-1.17644	1.42e-07	1.55158	-1.64837	4.17e-05	1.62034	-1.59989	3.58e-05	4.06558	-0.287692	0.289008	4.91432
Goano02G0701	Chr02	- && sp|Q9LK76|IQD26_ARATH Protein IQ-domain 26 OS=Arabidopsis thaliana OX=3702 GN=IQD26 PE=1 SV=1 && PF13178:Protein of unknown function (DUF4005)	3.49211	-0.564494	0.131645	1.24151	-2.02875	1.55e-07	2.95231	-0.780657	0.0923115	3.25515	-0.652889	0.162025	1.15547	-2.16674	1.03e-06	5.12183
Goano02G0881	Chr02	- && sp|Q9ZP20|TRXM5_ORYSJ Thioredoxin M5, chloroplastic OS=Oryza sativa subsp. japonica OX=39947 GN=TRXM PE=2 SV=1 && -	6.0542	1.13389	0.247728	16.6294	2.61004	1.78e-07	10.2193	1.90848	0.0370536	8.79877	1.67785	0.0490491	2.42672	-0.193314	0.885614	2.75213
[truncated: 14,096 more rows]

## Sheet: Table S3
Table S3. GO annotation for differentially expressed genes in G. anomalum under salt stress.
GO ID (level 1)	GO Term (level 1)	GO ID (level 2)	GO Term (level 2)	Count	Gene ID
[truncated: 42 more rows]

## Sheet: Table S4
Table S4.The enrichment GO terms for differentially expressed genes in G. anomalum under salt stress.
[truncated: 56 more rows]

[truncated: 4 more sheets: Table S5, Table S6, Table S7, Table S8]
